# Supplementary material for: Artificial intelligence-enhanced assessment of fundamental motor skills: validity and reliability of the FUS test for jumping rope performance
Source: Front Artif Intell. 2025 Aug 4;8:1611534. doi: 10.3389/frai.2025.1611534 (PMC12358364; doi:10.3389/frai.2025.1611534)
Supplement: Supplementary file 1 [file Table_1.XLSX]

## Sheet: Validity&inter-rater reliab.
Criterion 1			Criterion 2			Criterion 3			Criterion 4			Criterion 5			Overall FMS proficiency
Exp	AI		Exp	AI		Exp	AI		Exp	AI		Exp	AI		All skill EXP	All skill AI
1	1	0	1	1	0	1	1	0	0	0	0	1	1	0	4	4	0
1	1	0	1	1	0	1	1	0	1	1	0	1	1	0	5	5	0
0	0	0	0	0	0	0	0	0	0	0	0	0	0	0	0	0	0
1	1	0	1	1	0	1	1	0	1	1	0	1	1	0	5	5	0
0	0	0	0	0	0	0	0	0	0	0	0	0	0	0	0	0	0
0	1	-1	1	1	0	0	0	0	0	0	0	1	0	1	2	2	0
1	1	0	1	1	0	1	0	1	1	1	0	1	1	0	5	4	1
1	1	0	1	1	0	0	1	-1	0	0	0	1	1	0	3	4	-1
1	1	0	1	1	0	1	1	0	1	0	1	1	1	0	5	4	1
1	1	0	1	1	0	1	1	0	1	1	0	1	1	0	5	5	0
1	1	0	1	1	0	1	1	0	1	1	0	1	1	0	5	5	0
0	0	0	0	0	0	0	0	0	0	0	0	0	0	0	0	0	0
1	1	0	0	0	0	0	0	0	1	0	1	1	1	0	3	2	1
0	0	0	1	1	0	1	0	1	1	1	0	1	1	0	4	3	1
1	1	0	1	1	0	0	0	0	0	0	0	0	0	0	2	2	0
0	0	0	0	0	0	0	0	0	0	0	0	0	0	0	0	0	0
1	1	0	1	1	0	0	0	0	0	0	0	0	0	0	2	2	0
1	1	0	1	1	0	1	1	0	1	1	0	1	1	0	5	5	0
1	1	0	1	1	0	1	1	0	0	1	-1	1	1	0	4	5	-1
1	1	0	0	0	0	0	0	0	1	1	0	0	0	0	2	2	0
1	1	0	0	0	0	1	1	0	0	0	0	0	0	0	2	2	0
1	1	0	1	1	0	1	1	0	1	1	0	1	0	1	5	4	1
0	0	0	0	1	-1	1	1	0	0	0	0	1	1	0	2	3	-1
0	0	0	0	0	0	0	1	-1	0	0	0	0	0	0	0	1	-1
1	1	0	1	1	0	1	1	0	1	1	0	1	1	0	5	5	0
0	0	0	0	0	0	0	0	0	0	0	0	0	0	0	0	0	0
1	1	0	1	1	0	1	1	0	0	1	-1	1	1	0	4	5	-1
1	1	0	1	1	0	1	1	0	1	1	0	1	1	0	5	5	0
1	1	0	1	1	0	0	0	0	0	0	0	0	1	-1	2	3	-1
0	1	-1	1	0	1	1	1	0	1	1	0	0	0	0	3	3	0
0	0	0	0	0	0	0	0	0	0	0	0	0	0	0	0	0	0
1	1	0	1	0	1	0	0	0	0	0	0	1	1	0	3	2	1
0	0	0	1	1	0	1	1	0	0	0	0	1	1	0	3	3	0
1	1	0	1	1	0	0	1	-1	0	1	-1	1	1	0	3	5	-2
1	1	0	1	1	0	1	1	0	1	1	0	1	1	0	5	5	0
0	0	0	1	1	0	1	1	0	1	1	0	1	1	0	4	4	0
0	0	0	0	0	0	0	0	0	0	0	0	0	0	0	0	0	0
1	1	0	1	1	0	1	1	0	1	1	0	1	1	0	5	5	0
1	1	0	1	1	0	1	1	0	1	1	0	1	1	0	5	5	0
0	0	0	0	0	0	0	0	0	0	0	0	0	0	0	0	0	0
0	1	-1	0	0	0	0	0	0	0	0	0	1	1	0	1	2	-1
1	1	0	1	1	0	1	1	0	1	1	0	1	1	0	5	5	0
1	1	0	1	1	0	1	1	0	1	1	0	1	1	0	5	5	0
0	0	0	0	0	0	0	0	0	0	0	0	0	0	0	0	0	0
0	1	-1	1	1	0	1	1	0	0	0	0	1	1	0	3	4	-1
1	1	0	1	1	0	1	1	0	1	1	0	1	1	0	5	5	0
0	0	0	1	0	1	0	0	0	0	0	0	1	1	0	2	1	1
1	1	0	1	1	0	1	0	1	1	0	1	1	1	0	5	3	2
0	0	0	0	0	0	0	0	0	0	0	0	0	0	0	0	0	0
0	0	0	0	0	0	0	0	0	0	0	0	0	0	0	0	0	0
1	1	0	1	1	0	1	1	0	1	1	0	1	1	0	5	5	0
0	0	0	0	0	0	0	0	0	0	0	0	0	0	0	0	0	0
0	0	0	0	0	0	0	0	0	1	1	0	0	0	0	1	1	0
1	1	0	1	1	0	1	1	0	1	1	0	1	1	0	5	5	0
0	0	0	0	0	0	1	1	0	1	1	0	0	0	0	2	2	0
0	0	0	0	0	0	0	0	0	0	1	-1	1	1	0	1	2	-1
1	1	0	1	1	0	1	1	0	1	1	0	1	1	0	5	5	0
0	0	0	0	0	0	1	1	0	1	1	0	0	1	-1	2	3	-1
1	1	0	1	0	1	1	0	1	0	0	0	0	0	0	3	1	2
1	0	1	0	0	0	0	1	-1	1	1	0	1	1	0	3	3	0
1	1	0	1	1	0	1	1	0	1	1	0	1	1	0	5	5	0
1	1	0	1	1	0	1	1	0	0	0	0	1	1	0	4	4	0
1	1	0	1	1	0	1	1	0	1	1	0	1	1	0	5	5	0
1	1	0	1	1	0	1	1	0	0	0	0	1	1	0	4	4	0
1	1	0	1	1	0	1	1	0	1	1	0	1	1	0	5	5	0
1	1	0	1	1	0	1	1	0	0	0	0	1	1	0	4	4	0
1	1	0	1	0	1	0	0	0	0	0	0	1	1	0	3	2	1
0	0	0	1	1	0	0	0	0	0	0	0	0	0	0	1	1	0
1	1	0	1	1	0	1	1	0	1	1	0	1	1	0	5	5	0
0	1	-1	1	1	0	1	1	0	0	0	0	1	1	0	3	4	-1
1	1	0	1	1	0	1	1	0	1	1	0	1	1	0	5	5	0
1	1	0	1	1	0	1	1	0	0	0	0	0	1	-1	3	4	-1
1	1	0	1	1	0	1	1	0	0	0	0	1	1	0	4	4	0
0	0	0	0	0	0	0	0	0	0	0	0	1	1	0	1	1	0
1	1	0	1	1	0	0	0	0	0	0	0	1	1	0	3	3	0
0	0	0	1	1	0	0	0	0	0	0	0	0	0	0	1	1	0
0	0	0	1	0	1	1	1	0	1	1	0	1	1	0	4	3	1
1	1	0	1	1	0	1	1	0	0	0	0	1	1	0	4	4	0
1	1	0	1	1	0	0	0	0	1	1	0	0	0	0	3	3	0
0	0	0	0	0	0	0	0	0	0	0	0	1	1	0	1	1	0
0	0	0	0	0	0	0	0	0	0	0	0	0	0	0	0	0	0
0	0	0	0	1	-1	1	1	0	1	1	0	1	1	0	3	4	-1
0	0	0	1	1	0	1	1	0	0	1	-1	1	1	0	3	4	-1
0	1	-1	1	0	1	1	1	0	1	1	0	1	1	0	4	4	0
0	0	0	0	0	0	0	0	0	0	0	0	0	0	0	0	0	0
0	0	0	0	0	0	0	0	0	0	0	0	0	0	0	0	0	0
0	0	0	0	0	0	0	0	0	0	0	0	0	0	0	0	0	0
1	1	0	1	1	0	1	1	0	0	0	0	1	1	0	4	4	0
0	0	0	1	1	0	1	1	0	0	0	0	1	1	0	3	3	0
1	1	0	1	1	0	1	1	0	1	1	0	1	1	0	5	5	0
1	1	0	1	1	0	1	1	0	1	1	0	1	1	0	5	5	0
0	0	0	0	0	0	0	0	0	0	0	0	0	0	0	0	0	0
1	1	0	1	1	0	1	1	0	1	0	1	1	1	0	5	4	1
1	1	0	0	0	0	1	1	0	0	1	-1	1	1	0	3	4	-1
1	1	0	1	1	0	1	1	0	1	1	0	1	1	0	5	5	0
1	1	0	1	1	0	1	1	0	1	1	0	1	1	0	5	5	0
1	0	1	0	0	0	1	1	0	1	1	0	1	1	0	4	3	1
0	0	0	1	1	0	1	1	0	0	0	0	0	0	0	2	2	0
1	1	0	1	1	0	1	1	0	0	0	0	1	1	0	4	4	0
0	0	0	0	0	0	0	0	0	0	0	0	0	0	0	0	0	0
1	1	0	1	1	0	1	1	0	0	0	0	1	1	0	4	4	0
0	0	0	0	0	0	0	0	0	1	1	0	0	0	0	1	1	0
1	1	0	0	0	0	1	1	0	0	0	0	0	0	0	2	2	0
0	0	0	1	1	0	1	1	0	0	0	0	1	1	0	3	3	0
1	1	0	1	1	0	1	1	0	0	0	0	0	1	-1	3	4	-1
1	1	0	1	1	0	1	1	0	0	0	0	1	1	0	4	4	0
0	0	0	0	0	0	0	0	0	0	0	0	0	0	0	0	0	0
0	0	0	0	0	0	0	0	0	0	0	0	1	1	0	1	1	0
1	1	0	1	1	0	1	1	0	1	1	0	1	1	0	5	5	0
1	1	0	1	1	0	1	1	0	1	1	0	1	1	0	5	5	0
0	0	0	1	1	0	1	1	0	1	1	0	1	1	0	4	4	0
0	0	0	0	0	0	0	0	0	0	0	0	0	0	0	0	0	0
0	0	0	1	1	0	1	1	0	1	1	0	0	0	0	3	3	0
0	0	0	0	0	0	0	0	0	0	0	0	0	0	0	0	0	0
1	1	0	1	1	0	1	1	0	1	1	0	1	1	0	5	5	0
0	0	0	0	0	0	0	0	0	0	0	0	0	0	0	0	0	0
1	1	0	1	1	0	1	1	0	1	1	0	1	1	0	5	5	0
1	1	0	1	0	1	1	1	0	1	1	0	1	1	0	5	4	1
1	1	0	1	1	0	0	0	0	1	1	0	1	1	0	4	4	0
0	0	0	1	1	0	0	0	0	1	1	0	1	1	0	3	3	0
0	0	0	0	0	0	0	0	0	0	0	0	0	0	0	0	0	0
0	0	0	0	0	0	0	0	0	0	0	0	0	0	0	0	0	0
0	0	0	0	0	0	0	0	0	0	0	0	0	0	0	0	0	0
1	1	0	0	0	0	1	1	0	0	1	-1	1	0	1	3	3	0
0	0	0	0	0	0	0	0	0	0	0	0	0	0	0	0	0	0
0	0	0	0	0	0	0	0	0	0	0	0	0	0	0	0	0	0
0	1	-1	1	1	0	1	1	0	0	0	0	1	1	0	3	4	-1
0	0	0	1	1	0	1	1	0	1	1	0	1	0	1	4	3	1
1	1	0	1	1	0	1	1	0	1	1	0	1	1	0	5	5	0
0	0	0	0	0	0	0	0	0	0	0	0	1	1	0	1	1	0
1	1	0	1	1	0	1	1	0	0	0	0	1	1	0	4	4	0
1	1	0	1	1	0	1	1	0	1	1	0	1	1	0	5	5	0
1	1	0	1	1	0	1	1	0	1	1	0	0	0	0	4	4	0
1	1	0	1	1	0	0	1	-1	1	1	0	1	1	0	4	5	-1
0	0	0	0	0	0	0	1	-1	1	1	0	1	0	1	2	2	0
1	1	0	1	1	0	1	1	0	1	1	0	1	1	0	5	5	0
1	1	0	1	1	0	0	0	0	1	0	1	1	1	0	4	3	1
1	0	1	1	1	0	0	0	0	1	1	0	1	1	0	4	3	1
1	1	0	1	1	0	0	0	0	0	0	0	0	1	-1	2	3	-1
0	0	0	0	0	0	0	0	0	0	0	0	1	1	0	1	1	0
1	1	0	1	1	0	1	1	0	0	1	-1	1	0	1	4	4	0
1	1	0	1	1	0	1	1	0	0	0	0	1	1	0	4	4	0
1	1	0	1	1	0	1	1	0	1	1	0	1	1	0	5	5	0
1	0	1	1	0	1	1	1	0	1	1	0	1	1	0	5	3	2
0	0	0	0	0	0	0	0	0	0	0	0	0	0	0	0	0	0
1	1	0	1	1	0	0	0	0	1	1	0	0	0	0	3	3	0
0	1	-1	1	1	0	0	0	0	0	0	0	0	0	0	1	2	-1
1	1	0	1	1	0	1	1	0	1	1	0	1	1	0	5	5	0
1	1	0	1	1	0	1	1	0	1	1	0	1	1	0	5	5	0
0	0	0	0	1	-1	0	0	0	0	0	0	0	0	0	0	1	-1
0	0	0	0	0	0	0	0	0	0	0	0	1	1	0	1	1	0
1	1	0	1	1	0	1	1	0	1	1	0	1	1	0	5	5	0
1	1	0	1	1	0	1	1	0	1	1	0	1	1	0	5	5	0
0	0	0	1	1	0	1	1	0	1	1	0	1	1	0	4	4	0
1	1	0	1	1	0	1	1	0	1	1	0	1	1	0	5	5	0
1	1	0	1	1	0	1	1	0	1	1	0	1	1	0	5	5	0
1	1	0	1	1	0	1	1	0	0	0	0	1	1	0	4	4	0
1	1	0	1	1	0	1	1	0	1	1	0	1	1	0	5	5	0
0	0	0	0	0	0	0	0	0	0	0	0	0	0	0	0	0	0
0	0	0	0	0	0	0	0	0	0	0	0	1	1	0	1	1	0
1	1	0	1	1	0	1	1	0	0	0	0	1	1	0	4	4	0
1	1	0	1	1	0	1	1	0	0	0	0	1	1	0	4	4	0
0	0	0	0	0	0	0	0	0	0	0	0	0	0	0	0	0	0
1	1	0	1	1	0	1	1	0	1	1	0	1	1	0	5	5	0
1	1	0	1	1	0	1	1	0	0	0	0	0	1	-1	3	4	-1
1	1	0	0	0	0	1	1	0	0	0	0	1	1	0	3	3	0
0	0	0	0	0	0	0	0	0	0	0	0	0	0	0	0	0	0
0	0	0	0	0	0	0	0	0	0	0	0	0	0	0	0	0	0
0	0	0	0	0	0	0	0	0	0	0	0	0	0	0	0	0	0
1	1	0	1	1	0	1	1	0	1	1	0	1	1	0	5	5	0
1	1	0	1	1	0	1	1	0	1	1	0	1	1	0	5	5	0
1	1	0	1	1	0	1	1	0	1	1	0	1	1	0	5	5	0
0	0	0	1	1	0	0	0	0	0	0	0	0	0	0	1	1	0
0	0	0	1	1	0	1	1	0	0	0	0	1	1	0	3	3	0
1	1	0	1	1	0	1	1	0	1	1	0	1	1	0	5	5	0
0	0	0	1	1	0	1	1	0	0	0	0	1	1	0	3	3	0
1	1	0	1	1	0	1	1	0	1	1	0	1	1	0	5	5	0
1	1	0	1	1	0	1	1	0	1	1	0	1	1	0	5	5	0
0	0	0	0	0	0	0	0	0	0	0	0	0	0	0	0	0	0
0	0	0	0	0	0	0	0	0	1	1	0	1	1	0	2	2	0
1	1	0	1	1	0	1	1	0	0	0	0	1	1	0	4	4	0
1	1	0	1	1	0	1	1	0	1	1	0	0	0	0	4	4	0
1	1	0	1	1	0	1	1	0	0	0	0	0	0	0	3	3	0
1	1	0	1	1	0	1	1	0	0	0	0	1	1	0	4	4	0
1	1	0	1	1	0	1	1	0	1	1	0	1	1	0	5	5	0
1	1	0	1	1	0	1	1	0	1	1	0	1	0	1	5	4	1
1	1	0	1	1	0	0	1	-1	1	1	0	1	1	0	4	5	-1
0	0	0	0	0	0	0	1	-1	1	1	0	1	0	1	2	2	0
1	1	0	1	1	0	1	1	0	1	1	0	1	1	0	5	5	0
1	1	0	1	1	0	0	0	0	1	0	1	1	1	0	4	3	1
1	0	1	1	1	0	0	0	0	1	1	0	1	1	0	4	3	1
1	1	0	1	1	0	0	0	0	0	1	-1	1	1	0	3	4	-1
1	1	0	1	1	0	1	1	0	1	1	0	1	1	0	5	5	0
1	1	0	1	1	0	1	1	0	1	1	0	1	1	0	5	5	0
0	0	0	1	1	0	1	1	0	1	0	1	1	1	0	4	3	1
1	1	0	0	0	0	1	1	0	1	1	0	1	1	0	4	4	0
1	1	0	1	0	1	1	1	0	0	0	0	1	1	0	4	3	1
1	1	0	0	0	0	0	0	0	1	1	0	1	1	0	3	3	0
1	1	0	1	1	0	0	0	0	0	0	0	1	1	0	3	3	0
0	0	0	0	0	0	0	0	0	0	0	0	1	1	0	1	1	0
1	1	0	0	0	0	0	0	0	0	0	0	0	0	0	1	1	0
0	1	-1	1	1	0	1	1	0	1	1	0	1	1	0	4	5	-1
0	0	0	1	1	0	1	1	0	1	1	0	1	1	0	4	4	0
0	1	-1	1	1	0	1	0	1	1	1	0	1	1	0	4	4	0
1	1	0	1	1	0	1	1	0	1	1	0	1	1	0	5	5	0
1	1	0	1	1	0	1	0	1	1	1	0	1	1	0	5	4	1
1	1	0	0	0	0	1	1	0	1	1	0	1	1	0	4	4	0
1	1	0	1	1	0	1	1	0	1	1	0	1	1	0	5	5	0
0	0	0	1	1	0	1	1	0	1	1	0	1	1	0	4	4	0
1	1	0	1	1	0	0	0	0	1	1	0	1	1	0	4	4	0
1	1	0	1	1	0	1	1	0	1	1	0	1	0	1	5	4	1
0	0	0	1	1	0	1	1	0	1	1	0	1	1	0	4	4	0
1	1	0	1	1	0	1	1	0	1	1	0	1	1	0	5	5	0
1	1	0	1	1	0	1	1	0	1	1	0	1	1	0	5	5	0
1	1	0	1	1	0	0	1	-1	1	1	0	1	1	0	4	5	-1
0	0	0	0	0	0	0	0	0	1	1	0	1	1	0	2	2	0
1	1	0	0	0	0	0	0	0	1	1	0	1	1	0	3	3	0
0	0	0	0	0	0	0	0	0	0	0	0	0	0	0	0	0	0
1	1	0	0	0	0	0	0	0	1	1	0	1	1	0	3	3	0
1	1	0	1	1	0	0	0	0	0	0	0	0	0	0	2	2	0
1	1	0	1	1	0	1	1	0	1	1	0	1	1	0	5	5	0
1	1	0	1	1	0	1	1	0	1	1	0	1	1	0	5	5	0
0	1	-1	1	1	0	1	1	0	1	1	0	1	1	0	4	5	-1
1	1	0	1	1	0	1	1	0	1	1	0	1	1	0	5	5	0
1	1	0	1	1	0	0	0	0	1	1	0	1	1	0	4	4	0
0	0	0	1	1	0	1	1	0	1	1	0	1	1	0	4	4	0
1	1	0	1	1	0	1	1	0	1	1	0	0	0	0	4	4	0
1	1	0	1	1	0	1	1	0	0	1	-1	1	0	1	4	4	0
0	0	0	0	0	0	0	0	0	0	0	0	0	0	0	0	0	0
0	0	0	1	1	0	1	1	0	1	1	0	1	0	1	4	3	1
1	1	0	1	1	0	1	1	0	1	1	0	0	0	0	4	4	0
1	1	0	1	1	0	0	0	0	0	0	0	0	0	0	2	2	0
1	1	0	1	1	0	1	1	0	0	0	0	1	1	0	4	4	0
1	1	0	1	1	0	0	0	0	1	1	0	1	1	0	4	4	0
1	1	0	1	1	0	1	1	0	1	1	0	0	0	0	4	4	0
1	1	0	1	1	0	1	1	0	1	1	0	1	1	0	5	5	0

## Sheet: Inter-rater corrected
Criterion 1			Criterion 2			Criterion 3			Criterion 4			Criterion 5			Total skill performace
AI&Exp1	AI&Exp2		AI&Exp1	AI&Exp2		AI&Exp1	AI&Exp2		AI&Exp1	AI&Exp2		AI&Exp1	AI&Exp2		AI&Exp1	AI&Exp2
1	1	0	1	1	0	1	1	0	0	0	0	1	1	0	4	4	0
1	1	0	1	1	0	1	1	0	1	1	0	1	1	0	5	5	0
0	0	0	0	0	0	0	0	0	0	0	0	0	0	0	0	0	0
1	1	0	1	1	0	1	1	0	1	1	0	1	1	0	5	5	0
0	0	0	0	0	0	0	0	0	0	0	0	0	0	0	0	0	0
1	1	0	1	1	0	0	0	0	0	0	0	1	1	0	3	3	0
1	1	0	1	1	0	1	1	0	1	1	0	1	1	0	5	5	0
1	1	0	1	1	0	1	0	1	0	0	0	1	1	0	4	3	1
1	1	0	1	1	0	1	1	0	1	1	0	1	1	0	5	5	0
1	1	0	1	1	0	1	1	0	1	1	0	1	1	0	5	5	0
1	1	0	1	1	0	1	1	0	1	1	0	1	1	0	5	5	0
0	0	0	0	0	0	0	0	0	0	0	0	0	0	0	0	0	0
1	1	0	0	0	0	0	0	0	0	1	-1	1	1	0	2	3	-1
0	0	0	1	1	0	0	0	0	1	1	0	1	1	0	3	3	0
1	1	0	1	1	0	0	0	0	0	0	0	0	0	0	2	2	0
0	0	0	0	0	0	0	0	0	0	0	0	0	0	0	0	0	0
1	1	0	1	1	0	0	0	0	0	0	0	0	0	0	2	2	0
1	1	0	1	1	0	1	1	0	1	1	0	1	1	0	5	5	0
1	1	0	1	1	0	1	1	0	1	0	1	1	1	0	5	4	1
1	1	0	0	0	0	0	0	0	1	1	0	0	0	0	2	2	0
1	1	0	0	0	0	1	1	0	0	0	0	0	0	0	2	2	0
1	1	0	1	1	0	1	1	0	1	1	0	0	0	0	4	4	0
0	0	0	1	0	1	1	1	0	0	0	0	1	1	0	3	2	1
0	0	0	0	0	0	1	1	0	0	0	0	0	0	0	1	1	0
1	1	0	1	1	0	1	1	0	1	1	0	1	1	0	5	5	0
0	0	0	0	0	0	0	0	0	0	0	0	0	0	0	0	0	0
1	1	0	1	1	0	1	1	0	1	1	0	1	1	0	5	5	0
1	1	0	1	1	0	1	1	0	1	1	0	1	1	0	5	5	0
1	1	0	1	1	0	0	0	0	0	0	0	1	1	0	3	3	0
1	1	0	1	0	1	1	1	0	1	1	0	0	0	0	4	3	1
0	0	0	0	0	0	0	0	0	0	0	0	0	0	0	0	0	0
1	1	0	1	1	0	0	0	0	0	0	0	1	1	0	3	3	0
0	0	0	1	1	0	1	1	0	0	0	0	1	1	0	3	3	0
1	1	0	1	1	0	1	1	0	1	1	0	1	1	0	5	5	0
1	1	0	1	1	0	1	1	0	1	1	0	1	1	0	5	5	0
0	0	0	1	1	0	1	1	0	1	1	0	1	1	0	4	4	0
0	0	0	0	0	0	0	0	0	0	0	0	0	0	0	0	0	0
1	1	0	1	1	0	1	1	0	1	1	0	1	1	0	5	5	0
1	1	0	1	1	0	1	1	0	1	1	0	1	1	0	5	5	0
0	0	0	0	0	0	0	0	0	0	0	0	0	0	0	0	0	0
1	1	0	0	0	0	0	0	0	0	0	0	1	1	0	2	2	0
1	1	0	1	1	0	1	1	0	1	1	0	1	1	0	5	5	0
1	1	0	1	1	0	1	1	0	1	1	0	1	1	0	5	5	0
0	0	0	0	0	0	0	0	0	0	0	0	0	0	0	0	0	0
1	1	0	1	1	0	1	1	0	0	0	0	1	1	0	4	4	0
1	1	0	1	1	0	1	1	0	1	1	0	1	1	0	5	5	0
0	0	0	0	1	-1	0	0	0	0	0	0	1	1	0	1	2	-1
1	1	0	1	1	0	1	1	0	0	0	0	1	1	0	4	4	0
0	0	0	0	0	0	0	0	0	0	0	0	0	0	0	0	0	0
0	0	0	0	0	0	0	0	0	0	0	0	0	0	0	0	0	0
1	1	0	1	1	0	1	1	0	1	1	0	1	1	0	5	5	0
0	0	0	0	0	0	0	0	0	0	0	0	0	0	0	0	0	0
0	0	0	0	0	0	0	0	0	1	1	0	0	0	0	1	1	0
1	1	0	1	1	0	1	1	0	1	1	0	1	1	0	5	5	0
0	0	0	0	0	0	1	1	0	1	1	0	0	0	0	2	2	0
0	0	0	0	0	0	0	0	0	0	0	0	1	1	0	1	1	0
1	1	0	1	1	0	1	1	0	1	1	0	1	1	0	5	5	0
0	0	0	0	0	0	1	1	0	1	1	0	1	1	0	3	3	0
1	1	0	0	0	0	0	1	-1	0	0	0	0	0	0	1	2	-1
0	1	-1	0	0	0	1	0	1	1	1	0	1	1	0	3	3	0
1	1	0	1	1	0	1	1	0	1	1	0	1	1	0	5	5	0
1	1	0	1	1	0	1	1	0	0	0	0	1	1	0	4	4	0
1	1	0	1	1	0	1	1	0	1	1	0	1	1	0	5	5	0
1	1	0	1	1	0	1	1	0	0	0	0	1	1	0	4	4	0
1	1	0	1	1	0	1	1	0	1	1	0	1	1	0	5	5	0
1	1	0	1	1	0	1	1	0	0	0	0	1	1	0	4	4	0
1	1	0	1	1	0	0	0	0	0	0	0	1	1	0	3	3	0
0	0	0	1	1	0	0	0	0	0	0	0	0	0	0	1	1	0
1	1	0	1	1	0	1	1	0	1	1	0	1	1	0	5	5	0
1	1	0	1	1	0	1	1	0	0	0	0	1	1	0	4	4	0
1	1	0	1	1	0	1	1	0	1	1	0	1	1	0	5	5	0
1	1	0	1	1	0	1	1	0	0	0	0	1	0	1	4	3	1
1	1	0	1	1	0	1	1	0	0	0	0	1	1	0	4	4	0
0	0	0	0	0	0	0	0	0	0	0	0	1	1	0	1	1	0
1	1	0	1	1	0	0	0	0	0	0	0	1	1	0	3	3	0
0	0	0	1	1	0	0	0	0	0	0	0	0	0	0	1	1	0
0	0	0	0	1	-1	1	1	0	1	1	0	1	1	0	3	4	-1
1	1	0	1	1	0	1	1	0	0	0	0	1	1	0	4	4	0
1	1	0	1	1	0	0	0	0	1	1	0	0	0	0	3	3	0
0	0	0	0	0	0	0	0	0	0	0	0	1	1	0	1	1	0
0	0	0	0	0	0	0	0	0	0	0	0	0	0	0	0	0	0
0	0	0	0	0	0	1	1	0	1	1	0	1	1	0	3	3	0
0	0	0	1	1	0	1	1	0	1	0	1	1	1	0	4	3	1
1	1	0	1	1	0	1	1	0	1	1	0	1	1	0	5	5	0
0	0	0	0	0	0	0	0	0	0	0	0	0	0	0	0	0	0
0	0	0	0	0	0	0	0	0	0	0	0	0	0	0	0	0	0
0	0	0	0	0	0	0	0	0	0	0	0	0	0	0	0	0	0
1	1	0	1	1	0	1	1	0	0	0	0	1	1	0	4	4	0
0	0	0	1	1	0	1	1	0	0	0	0	1	1	0	3	3	0
1	1	0	1	1	0	1	1	0	1	1	0	1	1	0	5	5	0
1	1	0	1	1	0	1	1	0	1	1	0	1	1	0	5	5	0
0	0	0	0	0	0	0	0	0	0	0	0	0	0	0	0	0	0
1	1	0	1	1	0	1	1	0	0	1	-1	1	1	0	4	5	-1
1	1	0	0	0	0	1	1	0	0	0	0	1	1	0	3	3	0
1	1	0	1	1	0	1	1	0	1	1	0	1	1	0	5	5	0
1	1	0	1	1	0	1	1	0	1	1	0	1	1	0	5	5	0
1	1	0	0	0	0	1	1	0	1	1	0	1	1	0	4	4	0
0	0	0	1	1	0	1	1	0	0	0	0	0	0	0	2	2	0
1	1	0	1	1	0	1	1	0	0	0	0	1	1	0	4	4	0
0	0	0	0	0	0	0	0	0	0	0	0	0	0	0	0	0	0
1	1	0	1	1	0	1	1	0	0	0	0	1	1	0	4	4	0
0	0	0	0	0	0	0	0	0	1	1	0	0	0	0	1	1	0
1	1	0	0	0	0	1	1	0	0	0	0	0	0	0	2	2	0
0	0	0	1	1	0	1	1	0	0	0	0	1	1	0	3	3	0
1	1	0	1	1	0	1	1	0	0	0	0	1	1	0	4	4	0
1	1	0	1	1	0	1	1	0	0	0	0	1	1	0	4	4	0
0	0	0	0	0	0	0	0	0	0	0	0	0	0	0	0	0	0
0	0	0	0	0	0	0	0	0	0	0	0	1	1	0	1	1	0
1	1	0	1	1	0	1	1	0	1	1	0	1	1	0	5	5	0
1	1	0	1	1	0	1	1	0	1	1	0	1	1	0	5	5	0
0	0	0	1	1	0	1	1	0	1	1	0	1	1	0	4	4	0
0	0	0	0	0	0	0	0	0	0	0	0	0	0	0	0	0	0
0	0	0	1	1	0	1	1	0	1	1	0	0	0	0	3	3	0
0	0	0	0	0	0	0	0	0	0	0	0	0	0	0	0	0	0
1	1	0	1	1	0	1	1	0	1	1	0	1	1	0	5	5	0
0	0	0	0	0	0	0	0	0	0	0	0	0	0	0	0	0	0
1	1	0	1	1	0	1	1	0	1	1	0	1	1	0	5	5	0
1	1	0	1	1	0	1	1	0	1	1	0	1	1	0	5	5	0
1	1	0	1	1	0	0	0	0	1	1	0	1	1	0	4	4	0
0	0	0	1	1	0	0	0	0	1	1	0	1	1	0	3	3	0
0	0	0	0	0	0	0	0	0	0	0	0	0	0	0	0	0	0
0	0	0	0	0	0	0	0	0	0	0	0	0	0	0	0	0	0
0	0	0	0	0	0	0	0	0	0	0	0	0	0	0	0	0	0
1	1	0	0	0	0	1	1	0	1	0	1	1	1	0	4	3	1
0	0	0	0	0	0	0	0	0	0	0	0	0	0	0	0	0	0
0	0	0	0	0	0	0	0	0	0	0	0	0	0	0	0	0	0
1	1	0	1	1	0	1	1	0	0	0	0	1	1	0	4	4	0
0	0	0	1	1	0	1	1	0	1	1	0	0	1	-1	3	4	-1
1	1	0	1	1	0	1	1	0	1	1	0	1	1	0	5	5	0
0	0	0	0	0	0	0	0	0	0	0	0	1	1	0	1	1	0
1	1	0	1	1	0	1	1	0	0	0	0	1	1	0	4	4	0
1	1	0	1	1	0	1	1	0	1	1	0	1	1	0	5	5	0
1	1	0	1	1	0	1	1	0	1	1	0	0	0	0	4	4	0
1	1	0	1	1	0	1	1	0	1	1	0	1	1	0	5	5	0
0	0	0	0	0	0	0	0	0	1	1	0	0	1	-1	1	2	-1
1	1	0	1	1	0	1	1	0	1	1	0	1	1	0	5	5	0
1	1	0	1	1	0	0	0	0	0	0	0	1	1	0	3	3	0
1	1	0	1	1	0	0	0	0	1	1	0	1	1	0	4	4	0
1	1	0	1	1	0	0	0	0	0	0	0	1	0	1	3	2	1
0	0	0	0	0	0	0	0	0	0	0	0	1	1	0	1	1	0
1	1	0	1	1	0	1	1	0	1	0	1	0	0	0	4	3	1
1	1	0	1	1	0	1	1	0	0	0	0	1	1	0	4	4	0
1	1	0	1	1	0	1	1	0	1	1	0	1	1	0	5	5	0
1	1	0	1	1	0	1	1	0	1	1	0	1	1	0	5	5	0
0	0	0	0	0	0	0	0	0	0	0	0	0	0	0	0	0	0
1	1	0	1	1	0	0	0	0	1	1	0	0	0	0	3	3	0
1	1	0	1	1	0	0	0	0	0	0	0	0	0	0	2	2	0
1	1	0	1	1	0	1	1	0	1	1	0	1	1	0	5	5	0
1	1	0	1	1	0	1	1	0	1	1	0	1	1	0	5	5	0
0	0	0	1	0	1	0	0	0	0	0	0	0	0	0	1	0	1
0	0	0	0	0	0	0	0	0	0	0	0	1	1	0	1	1	0
1	1	0	1	1	0	1	1	0	1	1	0	1	1	0	5	5	0
1	1	0	1	1	0	1	1	0	1	1	0	1	1	0	5	5	0
0	0	0	1	1	0	1	1	0	1	1	0	1	1	0	4	4	0
1	1	0	1	1	0	1	1	0	1	1	0	1	1	0	5	5	0
1	1	0	1	1	0	1	1	0	1	1	0	1	1	0	5	5	0
1	1	0	1	1	0	1	1	0	0	0	0	1	1	0	4	4	0
1	1	0	1	1	0	1	1	0	1	1	0	1	1	0	5	5	0
0	0	0	0	0	0	0	0	0	0	0	0	0	0	0	0	0	0
0	0	0	0	0	0	0	0	0	0	0	0	1	1	0	1	1	0
1	1	0	1	1	0	1	1	0	0	0	0	1	1	0	4	4	0
1	1	0	1	1	0	1	1	0	0	0	0	1	1	0	4	4	0
0	0	0	0	0	0	0	0	0	0	0	0	0	0	0	0	0	0
1	1	0	1	1	0	1	1	0	1	1	0	1	1	0	5	5	0
1	1	0	1	1	0	1	1	0	0	0	0	0	0	0	3	3	0
1	1	0	0	0	0	1	1	0	0	0	0	1	1	0	3	3	0
0	0	0	0	0	0	0	0	0	0	0	0	0	0	0	0	0	0
0	0	0	0	0	0	0	0	0	0	0	0	0	0	0	0	0	0
0	0	0	0	0	0	0	0	0	0	0	0	0	0	0	0	0	0
1	1	0	1	1	0	1	1	0	1	1	0	1	1	0	5	5	0
1	1	0	1	1	0	1	1	0	1	1	0	1	1	0	5	5	0
1	1	0	1	1	0	1	1	0	1	1	0	1	1	0	5	5	0
0	0	0	1	1	0	0	0	0	0	0	0	0	0	0	1	1	0
0	0	0	1	1	0	1	1	0	0	0	0	1	1	0	3	3	0
1	1	0	1	1	0	1	1	0	1	1	0	1	1	0	5	5	0
0	0	0	1	1	0	1	1	0	0	0	0	1	1	0	3	3	0
1	1	0	1	1	0	1	1	0	1	1	0	1	1	0	5	5	0
1	1	0	1	1	0	1	1	0	1	1	0	1	1	0	5	5	0
0	0	0	0	0	0	0	0	0	0	0	0	0	0	0	0	0	0
0	0	0	0	0	0	0	0	0	1	1	0	1	1	0	2	2	0
1	1	0	1	1	0	1	1	0	0	0	0	1	1	0	4	4	0
1	1	0	1	1	0	1	1	0	1	1	0	0	0	0	4	4	0
1	1	0	1	1	0	1	1	0	0	0	0	0	0	0	3	3	0
1	1	0	1	1	0	1	1	0	0	0	0	1	1	0	4	4	0
1	1	0	1	1	0	1	1	0	1	1	0	1	1	0	5	5	0
1	1	0	1	1	0	1	1	0	1	1	0	1	1	0	5	5	0
1	1	0	1	1	0	1	1	0	1	1	0	1	1	0	5	5	0
0	0	0	0	0	0	1	0	1	1	1	0	0	1	-1	2	2	0
1	1	0	1	1	0	1	1	0	1	1	0	1	1	0	5	5	0
1	1	0	1	1	0	0	0	0	1	1	0	1	1	0	4	4	0
0	0	0	1	1	0	0	0	0	1	1	0	1	1	0	3	3	0
1	1	0	1	1	0	0	0	0	1	0	1	1	1	0	4	3	1
1	1	0	1	1	0	1	1	0	1	1	0	1	1	0	5	5	0
1	1	0	1	1	0	1	1	0	1	1	0	1	1	0	5	5	0
0	0	0	1	1	0	1	1	0	0	1	-1	1	1	0	3	4	-1
1	1	0	0	0	0	1	1	0	1	1	0	1	1	0	4	4	0
1	1	0	1	1	0	1	1	0	0	0	0	1	1	0	4	4	0
1	1	0	0	0	0	0	0	0	1	1	0	1	1	0	3	3	0
1	1	0	1	1	0	0	0	0	0	0	0	1	1	0	3	3	0
0	0	0	0	0	0	0	0	0	0	0	0	1	1	0	1	1	0
1	1	0	0	0	0	0	0	0	0	0	0	0	0	0	1	1	0
0	0	0	1	1	0	1	1	0	1	1	0	1	1	0	4	4	0
0	0	0	1	1	0	1	1	0	1	1	0	1	1	0	4	4	0
0	0	0	1	1	0	1	1	0	1	1	0	1	1	0	4	4	0
1	1	0	1	1	0	1	1	0	1	1	0	1	1	0	5	5	0
1	1	0	1	1	0	0	1	-1	1	1	0	1	1	0	4	5	-1
1	1	0	0	0	0	1	1	0	1	1	0	1	1	0	4	4	0
1	1	0	1	1	0	1	1	0	1	1	0	1	1	0	5	5	0
0	0	0	1	1	0	1	1	0	1	1	0	1	1	0	4	4	0
1	1	0	1	1	0	0	0	0	1	1	0	1	1	0	4	4	0
1	1	0	1	1	0	1	1	0	1	1	0	1	1	0	5	5	0
0	0	0	1	1	0	1	1	0	1	1	0	1	1	0	4	4	0
1	1	0	1	1	0	1	1	0	1	1	0	1	1	0	5	5	0
1	1	0	1	1	0	1	1	0	1	1	0	1	1	0	5	5	0
1	1	0	1	1	0	1	1	0	1	1	0	1	1	0	5	5	0
0	0	0	0	0	0	0	0	0	1	1	0	1	1	0	2	2	0
1	1	0	0	0	0	0	0	0	1	1	0	1	1	0	3	3	0
0	0	0	0	0	0	0	0	0	0	0	0	0	0	0	0	0	0
1	1	0	0	0	0	0	0	0	1	1	0	1	1	0	3	3	0
1	1	0	1	1	0	0	0	0	0	0	0	0	0	0	2	2	0
1	1	0	1	1	0	1	1	0	1	1	0	1	1	0	5	5	0
1	1	0	1	1	0	1	1	0	1	1	0	1	1	0	5	5	0
1	0	1	1	1	0	1	1	0	1	1	0	1	1	0	5	4	1
1	1	0	1	1	0	1	1	0	1	1	0	1	1	0	5	5	0
1	1	0	1	0	1	0	0	0	1	1	0	1	1	0	4	3	1
0	0	0	1	1	0	1	1	0	1	1	0	1	1	0	4	4	0
1	1	0	1	1	0	1	1	0	1	1	0	0	0	0	4	4	0
1	1	0	1	1	0	1	1	0	0	0	0	1	1	0	4	4	0
0	0	0	0	0	0	0	0	0	0	0	0	0	0	0	0	0	0
0	0	0	1	1	0	1	1	0	1	1	0	0	1	-1	3	4	-1
1	1	0	1	1	0	1	1	0	1	1	0	0	0	0	4	4	0
1	0	1	1	1	0	0	0	0	0	0	0	0	0	0	2	1	1
1	1	0	1	1	0	1	1	0	0	0	0	1	0	1	4	3	1
1	1	0	1	1	0	0	0	0	1	1	0	1	1	0	4	4	0
1	1	0	1	1	0	1	0	1	1	1	0	0	0	0	4	3	1
1	1	0	1	1	0	1	1	0	1	1	0	1	1	0	5	5	0

## Sheet: Intra-rater AI
Criterion 1			Criterion 2			Criterion 3			Criterion 4			Criterion 5			Overall FMS proficiency
AI	AI after 3 weeks		AI	AI after 3 weeks		AI	AI after 3 weeks		AI	AI after 3 weeks		AI	AI after 3 weeks		AI	AI after 3 weeks
1	1	0	1	1	0	1	1	0	0	0	0	1	1	0	4	4
1	1	0	1	1	0	1	1	0	1	1	0	1	1	0	5	5
0	0	0	0	0	0	0	0	0	0	0	0	0	0	0	0	0
1	1	0	1	1	0	1	1	0	1	1	0	1	1	0	5	5
0	0	0	0	0	0	0	0	0	0	0	0	0	0	0	0	0
1	1	0	1	1	0	0	0	0	0	0	0	0	0	0	2	2
1	1	0	1	1	0	0	0	0	1	1	0	1	1	0	4	4
1	1	0	1	1	0	1	1	0	0	0	0	1	1	0	4	4
1	1	0	1	1	0	1	1	0	0	0	0	1	1	0	4	4
1	1	0	1	1	0	1	1	0	1	1	0	1	1	0	5	5
1	1	0	1	1	0	1	1	0	1	1	0	1	1	0	5	5
0	0	0	0	0	0	0	0	0	0	0	0	0	0	0	0	0
1	1	0	0	0	0	0	0	0	0	0	0	1	1	0	2	2
0	0	0	1	1	0	0	0	0	1	1	0	1	1	0	3	3
1	1	0	1	1	0	0	0	0	0	0	0	0	0	0	2	2
0	0	0	0	0	0	0	0	0	0	0	0	0	0	0	0	0
1	1	0	1	1	0	0	0	0	0	0	0	0	0	0	2	2
1	1	0	1	1	0	1	1	0	1	1	0	1	1	0	5	5
1	1	0	1	1	0	1	1	0	1	1	0	1	1	0	5	5
1	1	0	0	0	0	0	0	0	1	1	0	0	0	0	2	2
1	1	0	0	0	0	1	1	0	0	0	0	0	0	0	2	2
1	1	0	1	1	0	1	1	0	1	1	0	0	0	0	4	4
0	0	0	1	1	0	1	1	0	0	0	0	1	1	0	3	3
0	0	0	0	0	0	1	1	0	0	0	0	0	0	0	1	1
1	1	0	1	1	0	1	1	0	1	1	0	1	1	0	5	5
0	0	0	0	0	0	0	0	0	0	0	0	0	0	0	0	0
1	1	0	1	1	0	1	1	0	1	1	0	1	1	0	5	5
1	1	0	1	1	0	1	1	0	1	1	0	1	1	0	5	5
1	1	0	1	1	0	0	0	0	0	0	0	1	1	0	3	3
1	1	0	0	0	0	1	1	0	1	1	0	0	0	0	3	3
0	0	0	0	0	0	0	0	0	0	0	0	0	0	0	0	0
1	1	0	0	0	0	0	0	0	0	0	0	1	1	0	2	2
0	0	0	1	1	0	1	1	0	0	0	0	1	1	0	3	3
1	1	0	1	1	0	1	1	0	1	1	0	1	1	0	5	5
1	1	0	1	1	0	1	1	0	1	1	0	1	1	0	5	5
0	0	0	1	1	0	1	1	0	1	1	0	1	1	0	4	4
0	0	0	0	0	0	0	0	0	0	0	0	0	0	0	0	0
1	1	0	1	1	0	1	1	0	1	1	0	1	1	0	5	5
1	1	0	1	1	0	1	1	0	1	1	0	1	1	0	5	5
0	0	0	0	0	0	0	0	0	0	0	0	0	0	0	0	0
1	1	0	0	0	0	0	0	0	0	0	0	1	1	0	2	2
1	1	0	1	1	0	1	1	0	1	1	0	1	1	0	5	5
1	1	0	1	1	0	1	1	0	1	1	0	1	1	0	5	5
0	0	0	0	0	0	0	0	0	0	0	0	0	0	0	0	0
1	1	0	1	1	0	1	1	0	0	0	0	1	1	0	4	4
1	1	0	1	1	0	1	1	0	1	1	0	1	1	0	5	5
0	0	0	0	0	0	0	0	0	0	0	0	1	1	0	1	1
1	1	0	1	1	0	0	0	0	0	0	0	1	1	0	3	3
0	0	0	0	0	0	0	0	0	0	0	0	0	0	0	0	0
0	0	0	0	0	0	0	0	0	0	0	0	0	0	0	0	0
1	1	0	1	1	0	1	1	0	1	1	0	1	1	0	5	5
0	0	0	0	0	0	0	0	0	0	0	0	0	0	0	0	0
0	0	0	0	0	0	0	0	0	1	1	0	0	0	0	1	1
1	1	0	1	1	0	1	1	0	1	1	0	1	1	0	5	5
0	0	0	0	0	0	1	1	0	1	1	0	0	0	0	2	2
0	0	0	0	0	0	0	0	0	1	1	0	1	1	0	2	2
1	1	0	1	1	0	1	1	0	1	1	0	1	1	0	5	5
0	0	0	0	0	0	1	1	0	1	1	0	1	1	0	3	3
1	1	0	0	0	0	0	0	0	0	0	0	0	0	0	1	1
0	0	0	0	0	0	1	1	0	1	1	0	1	1	0	3	3
1	1	0	1	1	0	1	1	0	1	1	0	1	1	0	5	5
1	1	0	1	1	0	1	1	0	0	0	0	1	1	0	4	4
1	1	0	1	1	0	1	1	0	1	1	0	1	1	0	5	5
1	1	0	1	1	0	1	1	0	0	0	0	1	1	0	4	4
1	1	0	1	1	0	1	1	0	1	1	0	1	1	0	5	5
1	1	0	1	1	0	1	1	0	0	0	0	1	1	0	4	4
1	1	0	0	0	0	0	0	0	0	0	0	1	1	0	2	2
0	0	0	1	1	0	0	0	0	0	0	0	0	0	0	1	1
1	1	0	1	1	0	1	1	0	1	1	0	1	1	0	5	5
1	1	0	1	1	0	1	1	0	0	0	0	1	1	0	4	4
1	1	0	1	1	0	1	1	0	1	1	0	1	1	0	5	5
1	1	0	1	1	0	1	1	0	0	0	0	1	1	0	4	4
1	1	0	1	1	0	1	1	0	0	0	0	1	1	0	4	4
0	0	0	0	0	0	0	0	0	0	0	0	1	1	0	1	1
1	1	0	1	1	0	0	0	0	0	0	0	1	1	0	3	3
0	0	0	1	1	0	0	0	0	0	0	0	0	0	0	1	1
0	0	0	0	0	0	1	1	0	1	1	0	1	1	0	3	3
1	1	0	1	1	0	1	1	0	0	0	0	1	1	0	4	4
1	1	0	1	1	0	0	0	0	1	1	0	0	0	0	3	3
0	0	0	0	0	0	0	0	0	0	0	0	1	1	0	1	1
0	0	0	0	0	0	0	0	0	0	0	0	0	0	0	0	0
0	0	0	1	1	0	1	1	0	1	1	0	1	1	0	4	4
0	0	0	1	1	0	1	1	0	1	1	0	1	1	0	4	4
1	1	0	0	0	0	1	1	0	1	1	0	1	1	0	4	4
0	0	0	0	0	0	0	0	0	0	0	0	0	0	0	0	0
0	0	0	0	0	0	0	0	0	0	0	0	0	0	0	0	0
0	0	0	0	0	0	0	0	0	0	0	0	0	0	0	0	0
1	1	0	1	1	0	1	1	0	0	0	0	1	1	0	4	4
0	0	0	1	1	0	1	1	0	0	0	0	1	1	0	3	3
1	1	0	1	1	0	1	1	0	1	1	0	1	1	0	5	5
1	1	0	1	1	0	1	1	0	1	1	0	1	1	0	5	5
0	0	0	0	0	0	0	0	0	0	0	0	0	0	0	0	0
1	1	0	1	1	0	1	1	0	0	0	0	1	1	0	4	4
1	1	0	0	0	0	1	1	0	1	1	0	1	1	0	4	4
1	1	0	1	1	0	1	1	0	1	1	0	1	1	0	5	5
1	1	0	1	1	0	1	1	0	1	1	0	1	1	0	5	5
0	0	0	0	0	0	1	1	0	1	1	0	1	1	0	3	3
0	0	0	1	1	0	1	1	0	0	0	0	0	0	0	2	2
1	1	0	1	1	0	1	1	0	0	0	0	1	1	0	4	4
0	0	0	0	0	0	0	0	0	0	0	0	0	0	0	0	0
1	1	0	1	1	0	1	1	0	0	0	0	1	1	0	4	4
0	0	0	0	0	0	0	0	0	1	1	0	0	0	0	1	1
1	1	0	0	0	0	1	1	0	0	0	0	0	0	0	2	2
0	0	0	1	1	0	1	1	0	0	0	0	1	1	0	3	3
1	1	0	1	1	0	1	1	0	0	0	0	1	1	0	4	4
1	1	0	1	1	0	1	1	0	0	0	0	1	1	0	4	4
0	0	0	0	0	0	0	0	0	0	0	0	0	0	0	0	0
0	0	0	0	0	0	0	0	0	0	0	0	1	1	0	1	1
1	1	0	1	1	0	1	1	0	1	1	0	1	1	0	5	5
1	1	0	1	1	0	1	1	0	1	1	0	1	1	0	5	5
0	0	0	1	1	0	1	1	0	1	1	0	1	1	0	4	4
0	0	0	0	0	0	0	0	0	0	0	0	0	0	0	0	0
0	0	0	1	1	0	1	1	0	1	1	0	0	0	0	3	3
0	0	0	0	0	0	0	0	0	0	0	0	0	0	0	0	0
1	1	0	1	1	0	1	1	0	1	1	0	1	1	0	5	5
0	0	0	0	0	0	0	0	0	0	0	0	0	0	0	0	0
1	1	0	1	1	0	1	1	0	1	1	0	1	1	0	5	5
1	1	0	0	0	0	1	1	0	1	1	0	1	1	0	4	4
1	1	0	1	1	0	0	0	0	1	1	0	1	1	0	4	4
0	0	0	1	1	0	0	0	0	1	1	0	1	1	0	3	3
0	0	0	0	0	0	0	0	0	0	0	0	0	0	0	0	0
0	0	0	0	0	0	0	0	0	0	0	0	0	0	0	0	0
0	0	0	0	0	0	0	0	0	0	0	0	0	0	0	0	0
1	1	0	0	0	0	1	1	0	1	1	0	0	0	0	3	3
0	0	0	0	0	0	0	0	0	0	0	0	0	0	0	0	0
0	0	0	0	0	0	0	0	0	0	0	0	0	0	0	0	0
1	1	0	1	1	0	1	1	0	0	0	0	1	1	0	4	4
0	0	0	1	1	0	1	1	0	1	1	0	0	0	0	3	3
1	1	0	1	1	0	1	1	0	1	1	0	1	1	0	5	5
0	0	0	0	0	0	0	0	0	0	0	0	1	1	0	1	1
1	1	0	1	1	0	1	1	0	0	0	0	1	1	0	4	4
1	1	0	1	1	0	1	1	0	1	1	0	1	1	0	5	5
1	1	0	1	1	0	1	1	0	1	1	0	0	0	0	4	4
1	1	0	1	1	0	1	1	0	1	1	0	1	1	0	5	5
0	0	0	0	0	0	1	1	0	1	1	0	0	0	0	2	2
1	1	0	1	1	0	1	1	0	1	1	0	1	1	0	5	5
1	1	0	1	1	0	0	0	0	0	0	0	1	1	0	3	3
0	0	0	1	1	0	0	0	0	1	1	0	1	1	0	3	3
1	1	0	1	1	0	0	0	0	0	0	0	1	1	0	3	3
0	0	0	0	0	0	0	0	0	0	0	0	1	1	0	1	1
1	1	0	1	1	0	1	1	0	1	1	0	0	0	0	4	4
1	1	0	1	1	0	1	1	0	0	0	0	1	1	0	4	4
1	1	0	1	1	0	1	1	0	1	1	0	1	1	0	5	5
0	0	0	0	0	0	1	1	0	1	1	0	1	1	0	3	3
0	0	0	0	0	0	0	0	0	0	0	0	0	0	0	0	0
1	1	0	1	1	0	0	0	0	1	1	0	0	0	0	3	3
1	1	0	1	1	0	0	0	0	0	0	0	0	0	0	2	2
1	1	0	1	1	0	1	1	0	1	1	0	1	1	0	5	5
1	1	0	1	1	0	1	1	0	1	1	0	1	1	0	5	5
0	0	0	1	1	0	0	0	0	0	0	0	0	0	0	1	1
0	0	0	0	0	0	0	0	0	0	0	0	1	1	0	1	1
1	1	0	1	1	0	1	1	0	1	1	0	1	1	0	5	5
1	1	0	1	1	0	1	1	0	1	1	0	1	1	0	5	5
0	0	0	1	1	0	1	1	0	1	1	0	1	1	0	4	4
1	1	0	1	1	0	1	1	0	1	1	0	1	1	0	5	5
1	1	0	1	1	0	1	1	0	1	1	0	1	1	0	5	5
1	1	0	1	1	0	1	1	0	0	0	0	1	1	0	4	4
1	1	0	1	1	0	1	1	0	1	1	0	1	1	0	5	5
0	0	0	0	0	0	0	0	0	0	0	0	0	0	0	0	0
0	0	0	0	0	0	0	0	0	0	0	0	1	1	0	1	1
1	1	0	1	1	0	1	1	0	0	0	0	1	1	0	4	4
1	1	0	1	1	0	1	1	0	0	0	0	1	1	0	4	4
0	0	0	0	0	0	0	0	0	0	0	0	0	0	0	0	0
1	1	0	1	1	0	1	1	0	1	1	0	1	1	0	5	5
1	1	0	1	1	0	1	1	0	0	0	0	1	1	0	4	4
1	1	0	0	0	0	1	1	0	0	0	0	1	1	0	3	3
0	0	0	0	0	0	0	0	0	0	0	0	0	0	0	0	0
0	0	0	0	0	0	0	0	0	0	0	0	0	0	0	0	0
0	0	0	0	0	0	0	0	0	0	0	0	0	0	0	0	0
1	1	0	1	1	0	1	1	0	1	1	0	1	1	0	5	5
1	1	0	1	1	0	1	1	0	1	1	0	1	1	0	5	5
1	1	0	1	1	0	1	1	0	1	1	0	1	1	0	5	5
0	0	0	1	1	0	0	0	0	0	0	0	0	0	0	1	1
0	0	0	1	1	0	1	1	0	0	0	0	1	1	0	3	3
1	1	0	1	1	0	1	1	0	1	1	0	1	1	0	5	5
0	0	0	1	1	0	1	1	0	0	0	0	1	1	0	3	3
1	1	0	1	1	0	1	1	0	1	1	0	1	1	0	5	5
1	1	0	1	1	0	1	1	0	1	1	0	1	1	0	5	5
0	0	0	0	0	0	0	0	0	0	0	0	0	0	0	0	0
0	0	0	0	0	0	0	0	0	1	1	0	1	1	0	2	2
1	1	0	1	1	0	1	1	0	0	0	0	1	1	0	4	4
1	1	0	1	1	0	1	1	0	1	1	0	0	0	0	4	4
1	1	0	1	1	0	1	1	0	0	0	0	0	0	0	3	3
1	1	0	1	1	0	1	1	0	0	0	0	1	1	0	4	4
1	1	0	1	1	0	1	1	0	1	1	0	1	1	0	5	5
1	1	0	1	1	0	1	1	0	1	1	0	0	0	0	4	4
1	1	0	1	1	0	1	1	0	1	1	0	1	1	0	5	5
0	0	0	0	0	0	1	1	0	1	1	0	0	0	0	2	2
1	1	0	1	1	0	1	1	0	1	1	0	1	1	0	5	5
1	1	0	1	1	0	0	0	0	0	0	0	1	1	0	3	3
0	0	0	1	1	0	0	0	0	1	1	0	1	1	0	3	3
1	1	0	1	1	0	0	0	0	1	1	0	1	1	0	4	4
1	1	0	1	1	0	1	1	0	1	1	0	1	1	0	5	5
1	1	0	1	1	0	1	1	0	1	1	0	1	1	0	5	5
0	0	0	1	1	0	1	1	0	0	0	0	1	1	0	3	3
1	1	0	0	0	0	1	1	0	1	1	0	1	1	0	4	4
1	1	0	0	0	0	1	1	0	0	0	0	1	1	0	3	3
1	1	0	0	0	0	0	0	0	1	1	0	1	1	0	3	3
1	1	0	1	1	0	0	0	0	0	0	0	1	1	0	3	3
0	0	0	0	0	0	0	0	0	0	0	0	1	1	0	1	1
1	1	0	0	0	0	0	0	0	0	0	0	0	0	0	1	1
1	1	0	1	1	0	1	1	0	1	1	0	1	1	0	5	5
0	0	0	1	1	0	1	1	0	1	1	0	1	1	0	4	4
1	1	0	1	1	0	0	0	0	1	1	0	1	1	0	4	4
1	1	0	1	1	0	1	1	0	1	1	0	1	1	0	5	5
1	1	0	1	1	0	0	0	0	1	1	0	1	1	0	4	4
1	1	0	0	0	0	1	1	0	1	1	0	1	1	0	4	4
1	1	0	1	1	0	1	1	0	1	1	0	1	1	0	5	5
0	0	0	1	1	0	1	1	0	1	1	0	1	1	0	4	4
1	1	0	1	1	0	0	0	0	1	1	0	1	1	0	4	4
1	1	0	1	1	0	1	1	0	1	1	0	0	0	0	4	4
0	0	0	1	1	0	1	1	0	1	1	0	1	1	0	4	4
1	1	0	1	1	0	1	1	0	1	1	0	1	1	0	5	5
1	1	0	1	1	0	1	1	0	1	1	0	1	1	0	5	5
1	1	0	1	1	0	1	1	0	1	1	0	1	1	0	5	5
0	0	0	0	0	0	0	0	0	1	1	0	1	1	0	2	2
1	1	0	0	0	0	0	0	0	1	1	0	1	1	0	3	3
0	0	0	0	0	0	0	0	0	0	0	0	0	0	0	0	0
1	1	0	0	0	0	0	0	0	1	1	0	1	1	0	3	3
1	1	0	1	1	0	0	0	0	0	0	0	0	0	0	2	2
1	1	0	1	1	0	1	1	0	1	1	0	1	1	0	5	5
1	1	0	1	1	0	1	1	0	1	1	0	1	1	0	5	5
1	1	0	1	1	0	1	1	0	1	1	0	1	1	0	5	5
1	1	0	1	1	0	1	1	0	1	1	0	1	1	0	5	5
1	1	0	1	1	0	0	0	0	1	1	0	1	1	0	4	4
0	0	0	1	1	0	1	1	0	1	1	0	1	1	0	4	4
1	1	0	1	1	0	1	1	0	1	1	0	0	0	0	4	4
1	1	0	1	1	0	1	1	0	0	0	0	1	1	0	4	4
0	0	0	0	0	0	0	0	0	0	0	0	0	0	0	0	0
0	0	0	1	1	0	1	1	0	1	1	0	0	0	0	3	3
1	1	0	1	1	0	1	1	0	1	1	0	0	0	0	4	4
1	1	0	1	1	0	0	0	0	0	0	0	0	0	0	2	2
1	1	0	1	1	0	1	1	0	0	0	0	1	1	0	4	4
1	1	0	1	1	0	0	0	0	1	1	0	1	1	0	4	4
1	1	0	1	1	0	1	1	0	1	1	0	0	0	0	4	4
1	1	0	1	1	0	1	1	0	1	1	0	1	1	0	5	5

## Sheet: Intra-rater Exp1
Criterion 1			Criterion 2			Criterion 3			Criterion 4			Criterion 5			Overall FMS proficiency
AI	AI after 3 weeks		AI	AI after 3 weeks		AI	AI after 3 weeks		AI	AI after 3 weeks		AI	AI after 3 weeks		AI	AI after 3 weeks
1	1	0	1	1	0	1	1	0	0	0	0	1	1	0	4	4	0
1	1	0	1	1	0	1	1	0	1	1	0	1	1	0	5	5	0
0	0	0	0	0	0	0	0	0	0	0	0	0	0	0	0	0	0
1	1	0	1	1	0	1	1	0	1	1	0	1	1	0	5	5	0
0	0	0	0	0	0	0	0	0	0	0	0	0	0	0	0	0	0
1	1	0	1	1	0	0	0	0	0	0	0	1	1	0	3	3	0
1	1	0	1	1	0	1	1	0	1	1	0	1	1	0	5	5	0
1	1	0	1	1	0	1	1	0	0	0	0	1	1	0	4	4	0
1	1	0	1	1	0	1	1	0	1	1	0	1	1	0	5	5	0
1	1	0	1	1	0	1	1	0	1	1	0	1	1	0	5	5	0
1	1	0	1	1	0	1	1	0	1	1	0	1	1	0	5	5	0
0	0	0	0	0	0	0	0	0	0	0	0	0	0	0	0	0	0
1	1	0	0	0	0	0	0	0	0	1	-1	1	1	0	2	3	-1
0	0	0	1	1	0	0	0	0	1	1	0	1	1	0	3	3	0
1	1	0	1	1	0	0	1	-1	0	0	0	0	0	0	2	3	-1
0	0	0	0	0	0	0	0	0	0	0	0	0	0	0	0	0	0
1	1	0	1	1	0	0	0	0	0	0	0	0	0	0	2	2	0
1	1	0	1	1	0	1	1	0	1	1	0	1	1	0	5	5	0
1	1	0	1	1	0	1	1	0	1	1	0	1	1	0	5	5	0
1	1	0	0	0	0	0	0	0	1	1	0	0	0	0	2	2	0
1	1	0	0	0	0	1	1	0	0	0	0	0	0	0	2	2	0
1	1	0	1	1	0	1	1	0	1	1	0	0	0	0	4	4	0
0	0	0	1	1	0	1	1	0	0	0	0	1	1	0	3	3	0
0	0	0	0	0	0	1	1	0	0	0	0	0	0	0	1	1	0
1	1	0	1	1	0	1	1	0	1	1	0	1	1	0	5	5	0
0	0	0	0	0	0	0	0	0	0	0	0	0	0	0	0	0	0
1	1	0	1	1	0	1	1	0	1	1	0	1	1	0	5	5	0
1	1	0	1	1	0	1	1	0	1	1	0	1	1	0	5	5	0
1	1	0	1	0	1	0	0	0	0	1	-1	1	1	0	3	3	0
1	1	0	1	1	0	1	1	0	1	1	0	0	0	0	4	4	0
0	0	0	0	0	0	0	0	0	0	0	0	0	0	0	0	0	0
1	1	0	1	1	0	0	0	0	0	0	0	1	1	0	3	3	0
0	0	0	1	1	0	1	1	0	0	0	0	1	1	0	3	3	0
1	1	0	1	1	0	1	1	0	1	1	0	1	1	0	5	5	0
1	1	0	1	1	0	1	1	0	1	1	0	1	1	0	5	5	0
0	0	0	1	1	0	1	1	0	1	1	0	1	1	0	4	4	0
0	0	0	0	0	0	0	0	0	0	0	0	0	0	0	0	0	0
1	1	0	1	1	0	1	1	0	1	1	0	1	1	0	5	5	0
1	1	0	1	1	0	1	1	0	1	1	0	1	1	0	5	5	0
0	0	0	0	0	0	0	0	0	0	0	0	0	0	0	0	0	0
1	1	0	0	0	0	0	0	0	0	0	0	1	1	0	2	2	0
1	1	0	1	1	0	1	1	0	1	1	0	1	1	0	5	5	0
1	1	0	1	1	0	1	1	0	1	1	0	1	1	0	5	5	0
0	0	0	0	0	0	0	0	0	0	0	0	0	0	0	0	0	0
1	1	0	1	1	0	1	1	0	0	0	0	1	1	0	4	4	0
1	1	0	1	1	0	1	1	0	1	1	0	1	1	0	5	5	0
0	0	0	0	0	0	0	0	0	0	0	0	1	1	0	1	1	0
1	1	0	1	1	0	1	1	0	0	0	0	1	1	0	4	4	0
0	0	0	0	0	0	0	0	0	0	0	0	0	0	0	0	0	0
0	0	0	0	0	0	0	0	0	0	0	0	0	0	0	0	0	0
1	1	0	1	1	0	1	0	1	1	1	0	1	1	0	5	4	1
0	0	0	0	0	0	0	0	0	0	0	0	0	0	0	0	0	0
0	0	0	0	0	0	0	0	0	1	1	0	0	0	0	1	1	0
1	1	0	1	1	0	1	1	0	1	1	0	1	1	0	5	5	0
0	0	0	0	0	0	1	1	0	1	1	0	0	0	0	2	2	0
0	0	0	0	0	0	0	0	0	0	0	0	1	1	0	1	1	0
1	1	0	1	1	0	1	1	0	1	1	0	1	1	0	5	5	0
0	0	0	0	0	0	1	1	0	1	1	0	1	1	0	3	3	0
1	1	0	0	0	0	0	0	0	0	0	0	0	0	0	1	1	0
0	0	0	0	0	0	1	0	1	1	1	0	1	1	0	3	2	1
1	1	0	1	1	0	1	1	0	1	1	0	1	1	0	5	5	0
1	1	0	1	1	0	1	1	0	0	0	0	1	1	0	4	4	0
1	1	0	1	1	0	1	1	0	1	1	0	1	1	0	5	5	0
1	1	0	1	1	0	1	1	0	0	0	0	1	1	0	4	4	0
1	1	0	1	1	0	1	1	0	1	1	0	1	1	0	5	5	0
1	1	0	1	1	0	1	1	0	0	0	0	1	1	0	4	4	0
1	1	0	1	1	0	0	0	0	0	0	0	1	1	0	3	3	0
0	0	0	1	1	0	0	0	0	0	0	0	0	0	0	1	1	0
1	1	0	1	1	0	1	1	0	1	1	0	1	1	0	5	5	0
1	1	0	1	1	0	1	1	0	0	0	0	1	1	0	4	4	0
1	1	0	1	1	0	1	1	0	1	1	0	1	1	0	5	5	0
1	1	0	1	1	0	1	1	0	0	0	0	1	1	0	4	4	0
1	1	0	1	0	1	1	1	0	0	0	0	1	1	0	4	3	1
0	0	0	0	0	0	0	0	0	0	0	0	1	1	0	1	1	0
1	1	0	1	1	0	0	0	0	0	0	0	1	1	0	3	3	0
0	0	0	1	1	0	0	0	0	0	0	0	0	0	0	1	1	0
0	0	0	0	0	0	1	1	0	1	1	0	1	1	0	3	3	0
1	1	0	1	1	0	1	1	0	0	0	0	1	1	0	4	4	0
1	1	0	1	1	0	0	0	0	1	1	0	0	0	0	3	3	0
0	0	0	0	0	0	0	0	0	0	0	0	1	1	0	1	1	0
0	0	0	0	0	0	0	0	0	0	0	0	0	0	0	0	0	0
0	0	0	0	0	0	1	1	0	1	1	0	1	1	0	3	3	0
0	0	0	1	1	0	1	1	0	1	1	0	1	1	0	4	4	0
1	1	0	1	1	0	1	1	0	1	1	0	1	1	0	5	5	0
0	0	0	0	0	0	0	0	0	0	0	0	0	0	0	0	0	0
0	0	0	0	0	0	0	0	0	0	0	0	0	0	0	0	0	0
0	0	0	0	0	0	0	0	0	0	0	0	0	0	0	0	0	0
1	1	0	1	1	0	1	1	0	0	0	0	1	1	0	4	4	0
0	0	0	1	1	0	1	1	0	0	0	0	1	1	0	3	3	0
1	1	0	1	1	0	1	1	0	1	1	0	1	1	0	5	5	0
1	1	0	1	1	0	1	1	0	1	1	0	1	1	0	5	5	0
0	0	0	0	0	0	0	0	0	0	0	0	0	0	0	0	0	0
1	1	0	1	1	0	1	1	0	0	0	0	1	1	0	4	4	0
1	1	0	0	0	0	1	1	0	0	0	0	1	1	0	3	3	0
1	1	0	1	1	0	1	1	0	1	1	0	1	1	0	5	5	0
1	1	0	1	1	0	1	1	0	1	1	0	1	1	0	5	5	0
1	0	1	0	0	0	1	1	0	1	1	0	1	1	0	4	3	1
0	0	0	1	1	0	1	1	0	0	0	0	0	0	0	2	2	0
1	1	0	1	1	0	1	1	0	0	0	0	1	1	0	4	4	0
0	0	0	0	0	0	0	0	0	0	0	0	0	0	0	0	0	0
1	1	0	1	1	0	1	1	0	0	0	0	1	1	0	4	4	0
0	0	0	0	0	0	0	0	0	1	1	0	0	0	0	1	1	0
1	1	0	0	0	0	1	1	0	0	0	0	0	0	0	2	2	0
0	0	0	1	1	0	1	1	0	0	0	0	1	1	0	3	3	0
1	1	0	1	1	0	1	1	0	0	0	0	1	1	0	4	4	0
1	1	0	1	1	0	1	1	0	0	0	0	1	1	0	4	4	0
0	0	0	0	0	0	0	0	0	0	0	0	0	0	0	0	0	0
0	0	0	0	0	0	0	0	0	0	0	0	1	1	0	1	1	0
1	1	0	1	1	0	1	1	0	1	1	0	1	1	0	5	5	0
1	1	0	1	1	0	1	1	0	1	1	0	1	1	0	5	5	0
0	0	0	1	1	0	1	1	0	1	1	0	1	1	0	4	4	0
0	0	0	0	0	0	0	0	0	0	0	0	0	0	0	0	0	0
0	0	0	1	1	0	1	1	0	1	1	0	0	0	0	3	3	0
0	0	0	0	0	0	0	0	0	0	0	0	0	0	0	0	0	0
1	1	0	1	1	0	1	1	0	1	1	0	1	1	0	5	5	0
0	0	0	0	0	0	0	0	0	0	0	0	0	0	0	0	0	0
1	1	0	1	1	0	1	1	0	1	1	0	1	1	0	5	5	0
1	1	0	1	1	0	1	1	0	1	1	0	1	1	0	5	5	0
1	1	0	1	1	0	0	0	0	1	1	0	1	1	0	4	4	0
0	0	0	1	1	0	0	0	0	1	1	0	1	1	0	3	3	0
0	0	0	0	0	0	0	0	0	0	0	0	0	0	0	0	0	0
0	0	0	0	0	0	0	0	0	0	0	0	0	0	0	0	0	0
0	0	0	0	0	0	0	0	0	0	0	0	0	0	0	0	0	0
1	1	0	0	0	0	1	1	0	1	1	0	1	1	0	4	4	0
0	0	0	0	0	0	0	0	0	0	0	0	0	0	0	0	0	0
0	0	0	0	0	0	0	0	0	0	0	0	0	0	0	0	0	0
1	1	0	1	1	0	1	1	0	0	0	0	1	1	0	4	4	0
0	0	0	1	1	0	1	1	0	1	1	0	0	0	0	3	3	0
1	1	0	1	1	0	1	1	0	1	1	0	1	1	0	5	5	0
0	0	0	0	0	0	0	0	0	0	0	0	1	1	0	1	1	0
1	1	0	1	1	0	1	1	0	0	0	0	1	1	0	4	4	0
1	1	0	1	1	0	1	1	0	1	1	0	1	1	0	5	5	0
1	1	0	1	1	0	1	1	0	1	0	1	0	0	0	4	3	1
1	1	0	1	1	0	1	1	0	1	1	0	1	1	0	5	5	0
0	0	0	0	0	0	0	0	0	1	1	0	0	0	0	1	1	0
1	1	0	1	1	0	1	1	0	1	1	0	1	1	0	5	5	0
1	1	0	1	1	0	0	0	0	0	0	0	1	1	0	3	3	0
1	1	0	1	1	0	0	0	0	1	1	0	1	1	0	4	4	0
1	1	0	1	1	0	0	0	0	0	0	0	1	0	1	3	2	1
0	0	0	0	0	0	0	0	0	0	0	0	1	1	0	1	1	0
1	1	0	1	1	0	1	1	0	1	1	0	0	0	0	4	4	0
1	1	0	1	1	0	1	1	0	0	0	0	1	1	0	4	4	0
1	1	0	1	1	0	1	1	0	1	1	0	1	1	0	5	5	0
1	1	0	1	1	0	1	1	0	1	1	0	1	1	0	5	5	0
0	0	0	0	0	0	0	0	0	0	0	0	0	0	0	0	0	0
1	1	0	1	1	0	0	0	0	1	1	0	0	0	0	3	3	0
1	1	0	1	1	0	0	0	0	0	0	0	0	0	0	2	2	0
1	1	0	1	1	0	1	1	0	1	1	0	1	1	0	5	5	0
1	1	0	1	1	0	1	1	0	1	1	0	1	1	0	5	5	0
0	0	0	1	1	0	0	0	0	0	0	0	0	0	0	1	1	0
0	0	0	0	0	0	0	0	0	0	0	0	1	1	0	1	1	0
1	1	0	1	1	0	1	1	0	1	1	0	1	1	0	5	5	0
1	1	0	1	1	0	1	1	0	1	1	0	1	1	0	5	5	0
0	0	0	1	1	0	1	1	0	1	1	0	1	1	0	4	4	0
1	1	0	1	1	0	1	1	0	1	1	0	1	1	0	5	5	0
1	1	0	1	1	0	1	1	0	1	1	0	1	1	0	5	5	0
1	1	0	1	1	0	1	1	0	0	0	0	1	1	0	4	4	0
1	1	0	1	1	0	1	1	0	1	1	0	1	1	0	5	5	0
0	0	0	0	0	0	0	0	0	0	0	0	0	0	0	0	0	0
0	0	0	0	0	0	0	0	0	0	0	0	1	1	0	1	1	0
1	1	0	1	1	0	1	1	0	0	0	0	1	1	0	4	4	0
1	1	0	1	1	0	1	1	0	0	0	0	1	1	0	4	4	0
0	0	0	0	0	0	0	0	0	0	0	0	0	0	0	0	0	0
1	1	0	1	1	0	1	1	0	1	1	0	1	1	0	5	5	0
1	1	0	1	1	0	1	1	0	0	0	0	0	0	0	3	3	0
1	1	0	0	0	0	1	1	0	0	0	0	1	1	0	3	3	0
0	0	0	0	0	0	0	0	0	0	0	0	0	0	0	0	0	0
0	0	0	0	0	0	0	0	0	0	0	0	0	0	0	0	0	0
0	0	0	0	0	0	0	0	0	0	0	0	0	0	0	0	0	0
1	1	0	1	1	0	1	1	0	1	1	0	1	1	0	5	5	0
1	1	0	1	1	0	1	1	0	1	1	0	1	1	0	5	5	0
1	1	0	1	1	0	1	1	0	1	1	0	1	1	0	5	5	0
0	0	0	1	1	0	0	0	0	0	0	0	0	0	0	1	1	0
0	0	0	1	1	0	1	1	0	0	0	0	1	1	0	3	3	0
1	1	0	1	1	0	1	1	0	1	1	0	1	1	0	5	5	0
0	0	0	1	1	0	1	1	0	0	0	0	1	1	0	3	3	0
1	1	0	1	1	0	1	1	0	1	1	0	1	1	0	5	5	0
1	1	0	1	1	0	1	1	0	1	1	0	1	1	0	5	5	0
0	0	0	0	0	0	0	0	0	0	0	0	0	0	0	0	0	0
0	0	0	0	0	0	0	0	0	1	1	0	1	1	0	2	2	0
1	1	0	1	1	0	1	1	0	0	0	0	1	1	0	4	4	0
1	1	0	1	1	0	1	1	0	1	1	0	0	0	0	4	4	0
1	1	0	1	1	0	1	1	0	0	0	0	0	0	0	3	3	0
1	1	0	1	1	0	1	1	0	0	0	0	1	1	0	4	4	0
1	1	0	1	1	0	1	1	0	1	1	0	1	1	0	5	5	0
1	1	0	1	1	0	1	1	0	1	1	0	1	1	0	5	5	0
1	1	0	1	1	0	1	1	0	1	1	0	1	1	0	5	5	0
0	0	0	0	0	0	1	1	0	1	1	0	0	0	0	2	2	0
1	1	0	1	1	0	1	1	0	1	1	0	1	1	0	5	5	0
1	1	0	1	1	0	0	0	0	1	1	0	1	1	0	4	4	0
0	0	0	1	1	0	0	0	0	1	1	0	1	1	0	3	3	0
1	1	0	1	1	0	0	0	0	1	1	0	1	1	0	4	4	0
1	1	0	1	1	0	1	1	0	1	1	0	1	1	0	5	5	0
1	1	0	1	1	0	1	1	0	1	1	0	1	1	0	5	5	0
0	0	0	1	1	0	1	1	0	0	1	-1	1	1	0	3	4	-1
1	1	0	0	0	0	1	1	0	1	1	0	1	0	1	4	3	1
1	1	0	1	1	0	1	1	0	0	0	0	1	1	0	4	4	0
1	1	0	0	0	0	0	0	0	1	1	0	1	1	0	3	3	0
1	1	0	1	1	0	0	0	0	0	0	0	1	1	0	3	3	0
0	0	0	0	0	0	0	0	0	0	0	0	1	1	0	1	1	0
1	1	0	0	0	0	0	0	0	0	0	0	0	0	0	1	1	0
0	0	0	1	1	0	1	1	0	1	1	0	1	1	0	4	4	0
0	0	0	1	1	0	1	1	0	1	1	0	1	1	0	4	4	0
0	0	0	1	1	0	1	1	0	1	1	0	1	1	0	4	4	0
1	1	0	1	1	0	1	1	0	1	1	0	1	1	0	5	5	0
1	1	0	1	1	0	0	1	-1	1	1	0	1	1	0	4	5	-1
1	1	0	0	0	0	1	1	0	1	1	0	1	1	0	4	4	0
1	1	0	1	1	0	1	1	0	1	1	0	1	1	0	5	5	0
0	0	0	1	1	0	1	1	0	1	1	0	1	1	0	4	4	0
1	1	0	1	1	0	0	0	0	1	1	0	1	1	0	4	4	0
1	1	0	1	1	0	1	1	0	1	1	0	1	1	0	5	5	0
0	0	0	1	1	0	1	1	0	1	1	0	1	1	0	4	4	0
1	1	0	1	1	0	1	1	0	1	1	0	1	1	0	5	5	0
1	1	0	1	1	0	1	1	0	1	1	0	1	1	0	5	5	0
1	1	0	1	1	0	1	1	0	1	1	0	1	1	0	5	5	0
0	0	0	0	0	0	0	0	0	1	1	0	1	1	0	2	2	0
1	1	0	0	0	0	0	0	0	1	1	0	1	1	0	3	3	0
0	0	0	0	0	0	0	0	0	0	0	0	0	0	0	0	0	0
1	1	0	0	1	-1	0	0	0	1	1	0	1	1	0	3	4	-1
1	1	0	1	1	0	0	0	0	0	0	0	0	0	0	2	2	0
1	1	0	1	1	0	1	1	0	1	1	0	1	1	0	5	5	0
1	1	0	1	1	0	1	1	0	1	1	0	1	1	0	5	5	0
1	1	0	1	1	0	1	1	0	1	1	0	1	1	0	5	5	0
1	1	0	1	1	0	1	1	0	1	1	0	1	1	0	5	5	0
1	1	0	1	1	0	0	0	0	1	1	0	1	1	0	4	4	0
0	0	0	1	1	0	1	1	0	1	1	0	1	1	0	4	4	0
1	1	0	1	1	0	1	1	0	1	1	0	0	0	0	4	4	0
1	1	0	1	1	0	1	1	0	0	0	0	1	1	0	4	4	0
0	0	0	0	0	0	0	0	0	0	0	0	0	0	0	0	0	0
0	0	0	1	1	0	1	1	0	1	1	0	0	0	0	3	3	0
1	1	0	1	1	0	1	1	0	1	1	0	0	0	0	4	4	0
1	0	1	1	1	0	0	0	0	0	0	0	0	0	0	2	1	1
1	1	0	1	1	0	1	1	0	0	0	0	1	1	0	4	4	0
1	1	0	1	1	0	0	0	0	1	1	0	1	1	0	4	4	0
1	1	0	1	1	0	1	1	0	1	1	0	0	0	0	4	4	0
1	1	0	1	1	0	1	1	0	1	1	0	1	1	0	5	5	0

## Sheet: Intra-rater Exp2
Criterion 1			Criterion 2			Criterion 3			Criterion 4			Criterion 5			Overall FMS proficiency
AI	AI after 3 weeks		AI	AI after 3 weeks		AI	AI after 3 weeks		AI	AI after 3 weeks		AI	AI after 3 weeks		AI	AI after 3 weeks
1	1	0	1	1	0	1	1	0	0	0	0	1	1	0	4	4	0
1	1	0	1	1	0	1	1	0	1	1	0	1	1	0	5	5	0
0	0	0	0	0	0	0	0	0	0	0	0	0	0	0	0	0	0
1	1	0	1	1	0	1	1	0	1	1	0	1	1	0	5	5	0
0	0	0	0	0	0	0	0	0	0	0	0	0	0	0	0	0	0
1	1	0	1	1	0	0	0	0	0	0	0	1	1	0	3	3	0
1	1	0	1	1	0	1	1	0	1	1	0	1	1	0	5	5	0
1	1	0	1	1	0	0	0	0	0	0	0	1	0	1	3	2	1
1	1	0	1	1	0	1	1	0	1	1	0	1	1	0	5	5	0
1	1	0	1	1	0	1	1	0	1	1	0	1	1	0	5	5	0
1	1	0	1	1	0	1	1	0	1	0	1	1	1	0	5	4	1
0	0	0	0	0	0	0	0	0	0	0	0	0	0	0	0	0	0
1	1	0	0	0	0	0	0	0	1	1	0	1	1	0	3	3	0
0	0	0	1	1	0	0	0	0	1	1	0	1	0	1	3	2	1
1	1	0	1	1	0	0	0	0	0	0	0	0	0	0	2	2	0
0	0	0	0	0	0	0	0	0	0	0	0	0	0	0	0	0	0
1	1	0	1	1	0	0	1	-1	0	0	0	0	0	0	2	3	-1
1	1	0	1	1	0	1	1	0	1	1	0	1	1	0	5	5	0
1	1	0	1	1	0	1	1	0	0	0	0	1	1	0	4	4	0
1	1	0	0	0	0	0	0	0	1	1	0	0	0	0	2	2	0
1	1	0	0	0	0	1	1	0	0	0	0	0	0	0	2	2	0
1	1	0	1	1	0	1	1	0	1	1	0	0	0	0	4	4	0
0	0	0	0	0	0	1	1	0	0	0	0	1	1	0	2	2	0
0	0	0	0	0	0	1	1	0	0	0	0	0	0	0	1	1	0
1	1	0	1	1	0	1	1	0	1	1	0	1	1	0	5	5	0
0	0	0	0	0	0	0	0	0	0	0	0	0	0	0	0	0	0
1	1	0	1	1	0	1	1	0	1	1	0	1	1	0	5	5	0
1	1	0	1	1	0	1	1	0	1	1	0	1	1	0	5	5	0
1	1	0	1	1	0	0	0	0	0	0	0	1	1	0	3	3	0
1	1	0	1	1	0	1	1	0	1	1	0	0	0	0	4	4	0
0	0	0	0	0	0	0	0	0	0	0	0	0	0	0	0	0	0
1	1	0	1	1	0	0	0	0	0	0	0	1	1	0	3	3	0
0	0	0	1	0	1	1	1	0	0	0	0	1	1	0	3	2	1
1	1	0	1	1	0	1	1	0	1	1	0	1	1	0	5	5	0
1	1	0	1	1	0	1	1	0	1	1	0	1	1	0	5	5	0
0	0	0	1	1	0	1	1	0	1	1	0	1	1	0	4	4	0
0	0	0	0	0	0	0	0	0	0	0	0	0	0	0	0	0	0
1	1	0	1	1	0	1	1	0	1	1	0	1	1	0	5	5	0
1	1	0	1	1	0	1	1	0	1	1	0	1	1	0	5	5	0
0	0	0	0	0	0	0	0	0	0	0	0	0	0	0	0	0	0
1	1	0	0	0	0	0	0	0	0	0	0	1	1	0	2	2	0
1	1	0	1	1	0	1	1	0	1	1	0	1	1	0	5	5	0
1	1	0	1	1	0	1	1	0	1	1	0	1	1	0	5	5	0
0	0	0	0	0	0	0	0	0	0	0	0	0	0	0	0	0	0
1	1	0	1	1	0	1	1	0	0	0	0	1	1	0	4	4	0
1	0	1	1	1	0	1	1	0	1	1	0	1	1	0	5	4	1
0	0	0	1	1	0	0	0	0	0	0	0	1	1	0	2	2	0
1	1	0	1	1	0	1	1	0	0	0	0	1	1	0	4	4	0
0	0	0	0	0	0	0	0	0	0	0	0	0	0	0	0	0	0
0	0	0	0	0	0	0	0	0	0	0	0	0	0	0	0	0	0
1	1	0	1	1	0	1	1	0	1	1	0	1	1	0	5	5	0
0	0	0	0	0	0	0	0	0	0	0	0	0	1	-1	0	1	-1
0	0	0	0	0	0	0	0	0	1	1	0	0	0	0	1	1	0
1	1	0	1	1	0	1	1	0	1	1	0	1	1	0	5	5	0
0	0	0	0	0	0	1	1	0	1	1	0	0	0	0	2	2	0
0	0	0	0	0	0	0	0	0	0	0	0	1	1	0	1	1	0
1	1	0	1	1	0	1	1	0	1	1	0	1	1	0	5	5	0
0	0	0	0	0	0	1	1	0	1	1	0	1	1	0	3	3	0
1	1	0	0	0	0	1	1	0	0	0	0	0	0	0	2	2	0
1	1	0	0	0	0	0	0	0	1	1	0	1	1	0	3	3	0
1	1	0	1	1	0	1	1	0	1	1	0	1	1	0	5	5	0
1	1	0	1	1	0	1	1	0	0	0	0	1	1	0	4	4	0
1	1	0	1	1	0	1	1	0	1	1	0	1	1	0	5	5	0
1	1	0	1	1	0	1	1	0	0	0	0	1	1	0	4	4	0
1	1	0	1	1	0	1	1	0	1	1	0	1	1	0	5	5	0
1	1	0	1	1	0	1	1	0	0	0	0	1	1	0	4	4	0
1	1	0	1	1	0	0	0	0	0	0	0	1	1	0	3	3	0
0	0	0	1	1	0	0	0	0	0	0	0	0	0	0	1	1	0
1	1	0	1	1	0	1	1	0	1	1	0	1	1	0	5	5	0
1	1	0	1	1	0	1	1	0	0	0	0	1	1	0	4	4	0
1	1	0	1	1	0	1	1	0	1	1	0	1	1	0	5	5	0
1	1	0	1	1	0	1	1	0	0	0	0	0	0	0	3	3	0
1	1	0	1	1	0	1	1	0	0	0	0	1	1	0	4	4	0
0	0	0	0	0	0	0	0	0	0	0	0	1	1	0	1	1	0
1	1	0	1	1	0	0	0	0	0	0	0	1	1	0	3	3	0
0	0	0	1	1	0	0	0	0	0	0	0	0	0	0	1	1	0
0	0	0	1	1	0	1	1	0	1	1	0	1	1	0	4	4	0
1	1	0	1	1	0	1	1	0	0	0	0	1	1	0	4	4	0
1	1	0	1	1	0	0	0	0	1	1	0	0	0	0	3	3	0
0	0	0	0	0	0	0	0	0	0	0	0	1	1	0	1	1	0
0	0	0	0	0	0	0	0	0	0	1	-1	0	0	0	0	1	-1
0	0	0	0	0	0	1	1	0	1	1	0	1	1	0	3	3	0
0	0	0	1	1	0	1	1	0	0	0	0	1	1	0	3	3	0
1	1	0	1	1	0	1	1	0	1	1	0	1	1	0	5	5	0
0	0	0	0	0	0	0	0	0	0	0	0	0	0	0	0	0	0
0	0	0	0	0	0	0	0	0	0	0	0	0	0	0	0	0	0
0	0	0	0	0	0	0	0	0	0	0	0	0	0	0	0	0	0
1	1	0	1	1	0	1	1	0	0	0	0	1	1	0	4	4	0
0	0	0	1	1	0	1	1	0	0	0	0	1	1	0	3	3	0
1	1	0	1	1	0	1	1	0	1	1	0	1	1	0	5	5	0
1	1	0	1	1	0	1	1	0	1	1	0	1	1	0	5	5	0
0	0	0	0	0	0	0	0	0	0	0	0	0	0	0	0	0	0
1	1	0	1	1	0	1	1	0	1	1	0	1	1	0	5	5	0
1	1	0	0	0	0	1	1	0	0	0	0	1	1	0	3	3	0
1	1	0	1	1	0	1	1	0	1	1	0	1	1	0	5	5	0
1	1	0	1	1	0	1	1	0	1	1	0	1	1	0	5	5	0
1	1	0	0	0	0	1	0	1	1	1	0	1	1	0	4	3	1
0	0	0	1	1	0	1	1	0	0	0	0	0	0	0	2	2	0
1	1	0	1	1	0	1	1	0	0	0	0	1	1	0	4	4	0
0	0	0	0	0	0	0	0	0	0	0	0	0	0	0	0	0	0
1	1	0	1	1	0	1	1	0	0	0	0	1	1	0	4	4	0
0	0	0	0	0	0	0	0	0	1	1	0	0	0	0	1	1	0
1	1	0	0	0	0	1	1	0	0	0	0	0	0	0	2	2	0
0	0	0	1	1	0	1	1	0	0	0	0	1	1	0	3	3	0
1	1	0	1	1	0	1	1	0	0	0	0	1	1	0	4	4	0
1	1	0	1	1	0	1	1	0	0	0	0	1	1	0	4	4	0
0	0	0	0	0	0	0	0	0	0	0	0	0	0	0	0	0	0
0	0	0	0	0	0	0	0	0	0	0	0	1	1	0	1	1	0
1	1	0	1	1	0	1	1	0	1	1	0	1	1	0	5	5	0
1	1	0	1	0	1	1	1	0	1	1	0	1	1	0	5	4	1
0	0	0	1	1	0	1	1	0	1	1	0	1	1	0	4	4	0
0	0	0	0	0	0	0	0	0	0	0	0	0	0	0	0	0	0
0	0	0	1	1	0	1	1	0	1	1	0	0	0	0	3	3	0
0	0	0	0	0	0	0	0	0	0	0	0	0	0	0	0	0	0
1	1	0	1	1	0	1	1	0	1	1	0	1	1	0	5	5	0
0	0	0	0	0	0	0	0	0	0	0	0	0	0	0	0	0	0
1	1	0	1	1	0	1	1	0	1	1	0	1	1	0	5	5	0
1	1	0	1	1	0	1	1	0	1	1	0	1	1	0	5	5	0
1	1	0	1	1	0	0	0	0	1	1	0	1	1	0	4	4	0
0	0	0	1	1	0	0	0	0	1	1	0	1	1	0	3	3	0
0	0	0	0	0	0	0	0	0	0	0	0	0	0	0	0	0	0
0	0	0	0	0	0	0	0	0	0	0	0	0	0	0	0	0	0
0	0	0	0	0	0	0	0	0	0	0	0	0	0	0	0	0	0
1	1	0	0	0	0	1	1	0	0	0	0	1	1	0	3	3	0
0	0	0	0	0	0	0	0	0	0	0	0	0	0	0	0	0	0
0	0	0	0	0	0	0	0	0	0	0	0	0	0	0	0	0	0
1	1	0	1	1	0	1	1	0	0	0	0	1	1	0	4	4	0
0	0	0	1	1	0	1	1	0	1	1	0	1	1	0	4	4	0
1	1	0	1	1	0	1	1	0	1	1	0	1	1	0	5	5	0
0	0	0	0	0	0	0	0	0	0	0	0	1	1	0	1	1	0
1	1	0	1	1	0	1	1	0	0	0	0	1	1	0	4	4	0
1	1	0	1	1	0	1	1	0	1	1	0	1	1	0	5	5	0
1	1	0	1	1	0	1	1	0	1	1	0	0	1	-1	4	5	-1
1	1	0	1	1	0	1	1	0	1	1	0	1	1	0	5	5	0
0	0	0	0	0	0	0	0	0	1	1	0	1	1	0	2	2	0
1	1	0	1	1	0	1	1	0	1	1	0	1	1	0	5	5	0
1	1	0	1	1	0	0	0	0	0	0	0	1	1	0	3	3	0
1	1	0	1	1	0	0	0	0	1	1	0	1	1	0	4	4	0
1	1	0	1	1	0	0	0	0	0	0	0	0	0	0	2	2	0
0	1	-1	0	0	0	0	0	0	0	0	0	1	1	0	1	2	-1
1	1	0	1	1	0	1	1	0	0	0	0	0	0	0	3	3	0
1	1	0	1	1	0	1	1	0	0	0	0	1	1	0	4	4	0
1	1	0	1	1	0	1	1	0	1	1	0	1	1	0	5	5	0
1	1	0	1	1	0	1	1	0	1	1	0	1	1	0	5	5	0
0	0	0	0	0	0	0	0	0	0	0	0	0	0	0	0	0	0
1	1	0	1	1	0	0	0	0	1	1	0	0	0	0	3	3	0
1	1	0	1	1	0	0	0	0	0	0	0	0	0	0	2	2	0
1	1	0	1	1	0	1	1	0	1	1	0	1	1	0	5	5	0
1	1	0	1	1	0	1	1	0	1	1	0	1	1	0	5	5	0
0	0	0	0	0	0	0	0	0	0	1	-1	0	0	0	0	1	-1
0	0	0	0	0	0	0	0	0	0	0	0	1	1	0	1	1	0
1	1	0	1	1	0	1	1	0	1	1	0	1	1	0	5	5	0
1	1	0	1	1	0	1	1	0	1	1	0	1	1	0	5	5	0
0	0	0	1	1	0	1	1	0	1	1	0	1	1	0	4	4	0
1	1	0	1	1	0	1	1	0	1	1	0	1	1	0	5	5	0
1	1	0	1	1	0	1	1	0	1	1	0	1	1	0	5	5	0
1	1	0	1	1	0	1	1	0	0	0	0	1	1	0	4	4	0
1	1	0	1	1	0	1	1	0	1	1	0	1	1	0	5	5	0
0	0	0	0	0	0	0	0	0	0	0	0	0	0	0	0	0	0
0	0	0	0	0	0	0	0	0	0	0	0	1	1	0	1	1	0
1	1	0	1	1	0	1	1	0	0	0	0	1	1	0	4	4	0
1	1	0	1	1	0	1	1	0	0	0	0	1	1	0	4	4	0
0	0	0	0	0	0	0	0	0	0	0	0	0	0	0	0	0	0
1	1	0	1	1	0	1	1	0	1	1	0	1	1	0	5	5	0
1	1	0	1	1	0	1	1	0	0	0	0	0	0	0	3	3	0
1	1	0	0	0	0	1	1	0	0	0	0	1	1	0	3	3	0
0	0	0	0	0	0	0	0	0	0	0	0	0	0	0	0	0	0
0	0	0	0	0	0	0	0	0	0	0	0	0	0	0	0	0	0
0	0	0	0	0	0	0	0	0	0	0	0	0	0	0	0	0	0
1	1	0	1	1	0	1	1	0	1	1	0	1	1	0	5	5	0
1	1	0	1	1	0	1	1	0	1	1	0	1	1	0	5	5	0
1	1	0	1	1	0	1	1	0	1	1	0	1	1	0	5	5	0
0	0	0	1	1	0	0	0	0	0	0	0	0	0	0	1	1	0
0	0	0	1	1	0	1	1	0	0	0	0	1	1	0	3	3	0
1	1	0	1	1	0	1	1	0	1	1	0	1	1	0	5	5	0
0	0	0	1	1	0	1	1	0	0	0	0	1	1	0	3	3	0
1	1	0	1	1	0	1	1	0	1	1	0	1	1	0	5	5	0
1	1	0	1	1	0	1	1	0	1	1	0	1	1	0	5	5	0
0	0	0	0	0	0	0	0	0	0	0	0	0	0	0	0	0	0
0	1	-1	0	0	0	0	0	0	1	0	1	1	1	0	2	2	0
1	1	0	1	1	0	1	1	0	0	0	0	1	1	0	4	4	0
1	1	0	1	1	0	1	1	0	1	1	0	0	0	0	4	4	0
1	1	0	1	1	0	1	1	0	0	0	0	0	1	-1	3	4	-1
1	1	0	1	1	0	1	1	0	0	0	0	1	1	0	4	4	0
1	1	0	1	1	0	1	1	0	1	1	0	1	1	0	5	5	0
1	1	0	1	1	0	1	1	0	1	1	0	1	1	0	5	5	0
1	1	0	1	1	0	1	1	0	1	1	0	1	1	0	5	5	0
0	0	0	0	0	0	0	0	0	1	1	0	1	1	0	2	2	0
1	1	0	1	1	0	1	1	0	1	1	0	1	1	0	5	5	0
1	1	0	1	1	0	0	0	0	1	1	0	1	1	0	4	4	0
0	0	0	1	1	0	0	0	0	1	1	0	1	1	0	3	3	0
1	1	0	1	1	0	0	0	0	0	0	0	1	1	0	3	3	0
1	1	0	1	1	0	1	1	0	1	1	0	1	1	0	5	5	0
1	1	0	1	1	0	1	1	0	1	1	0	1	1	0	5	5	0
0	0	0	1	1	0	1	1	0	1	1	0	1	1	0	4	4	0
1	1	0	0	0	0	1	1	0	1	1	0	1	1	0	4	4	0
1	1	0	1	1	0	1	1	0	0	0	0	1	1	0	4	4	0
1	1	0	0	0	0	0	0	0	1	1	0	1	1	0	3	3	0
1	1	0	1	1	0	0	0	0	0	0	0	1	1	0	3	3	0
0	0	0	0	0	0	0	0	0	0	0	0	1	1	0	1	1	0
1	1	0	0	0	0	0	0	0	0	0	0	0	0	0	1	1	0
0	0	0	1	1	0	1	1	0	1	1	0	1	1	0	4	4	0
0	0	0	1	1	0	1	1	0	1	1	0	1	1	0	4	4	0
0	0	0	1	1	0	1	1	0	1	1	0	1	1	0	4	4	0
1	1	0	1	1	0	1	1	0	1	1	0	1	1	0	5	5	0
1	1	0	1	1	0	1	1	0	1	1	0	1	1	0	5	5	0
1	1	0	0	1	-1	1	1	0	1	1	0	1	1	0	4	5	-1
1	1	0	1	1	0	1	1	0	1	1	0	1	1	0	5	5	0
0	0	0	1	1	0	1	1	0	1	1	0	1	1	0	4	4	0
1	1	0	1	1	0	0	1	-1	1	1	0	1	1	0	4	5	-1
1	1	0	1	1	0	1	1	0	1	1	0	1	1	0	5	5	0
0	0	0	1	1	0	1	1	0	1	1	0	1	1	0	4	4	0
1	1	0	1	1	0	1	1	0	1	1	0	1	1	0	5	5	0
1	1	0	1	1	0	1	1	0	1	1	0	1	1	0	5	5	0
1	1	0	1	1	0	1	1	0	1	1	0	1	1	0	5	5	0
0	0	0	0	0	0	0	0	0	1	1	0	1	1	0	2	2	0
1	1	0	0	0	0	0	0	0	1	1	0	1	1	0	3	3	0
0	0	0	0	0	0	0	0	0	0	0	0	0	0	0	0	0	0
1	1	0	0	0	0	0	0	0	1	1	0	1	1	0	3	3	0
1	1	0	1	0	1	0	0	0	0	0	0	0	0	0	2	1	1
1	1	0	1	1	0	1	1	0	1	1	0	1	1	0	5	5	0
1	1	0	1	1	0	1	1	0	1	1	0	1	1	0	5	5	0
0	0	0	1	1	0	1	1	0	1	1	0	1	1	0	4	4	0
1	1	0	1	1	0	1	1	0	1	1	0	1	1	0	5	5	0
1	1	0	1	1	0	0	0	0	1	1	0	1	1	0	4	4	0
0	0	0	1	1	0	1	1	0	1	1	0	1	1	0	4	4	0
1	1	0	1	1	0	1	1	0	1	1	0	0	0	0	4	4	0
1	1	0	1	1	0	1	1	0	0	0	0	1	1	0	4	4	0
0	0	0	0	0	0	0	0	0	0	0	0	0	0	0	0	0	0
0	0	0	1	1	0	1	1	0	1	1	0	1	1	0	4	4	0
1	1	0	1	1	0	1	1	0	1	1	0	0	0	0	4	4	0
0	0	0	1	1	0	0	0	0	0	0	0	0	0	0	1	1	0
1	1	0	1	1	0	1	1	0	0	0	0	1	1	0	4	4	0
1	1	0	1	1	0	0	0	0	1	1	0	1	1	0	4	4	0
1	1	0	1	1	0	0	0	0	1	0	1	0	0	0	3	2	1
1	1	0	1	1	0	1	1	0	1	1	0	1	1	0	5	5	0
